# Supplementary material for: Hyaluronan network remodeling by ZEB1 and ITIH2 enhances the motility and invasiveness of cancer cells
Source: J Clin Invest. 2025 Apr 3;135(11):e180570. doi: 10.1172/JCI180570 (PMC12126249; doi:10.1172/JCI180570)
Supplement: Supporting data values [file jci-135-180570-s067.xlsx]

## Sheet: TCGA data
GENE	ZEB1	log2_ZEB1		ITIH2	log2_ITIH2		HAS2	log2_HAS2		CD44	log2_CD44		ESRP1	log2_ESRP1		HNF4A	log2_HNF4A
T|TCGA-05-4244-01A-01R-1107-07	265.531	8.05816		0	0		21.1746	4.47084		5979.58	12.5461		3463.82	11.7582		0.3491	-1.51829
T|TCGA-05-4249-01A-01R-1107-07	308.113	8.27199		1.9317	1.55174		91.5484	6.53214		4307.14	12.0728		2955.24	11.5291		2.8976	1.53486
T|TCGA-05-4250-01A-01R-1107-07	332.863	8.38311		3.3159	2.10966		158.315	7.31574		9403.96	13.1992		3549.38	11.7934		473.846	8.88827
T|TCGA-05-4382-01A-01R-1206-07	480.384	8.91104		16.512	4.13027		76.2878	6.27217		9053.35	13.1444		1375.52	10.4258		64.3728	6.00838
T|TCGA-05-4384-01A-01R-1755-07	535.559	9.06759		23.2132	4.59772		44.4899	5.50747		8795.97	13.1028		2299.94	11.1674		5.4979	2.45888
T|TCGA-05-4389-01A-01R-1206-07	136.903	7.10751		580.537	9.18373		26.1745	4.76418		3770.47	11.8809		2682.22	11.3892		297.315	8.21585
T|TCGA-05-4390-01A-02R-1755-07	232.476	7.86713		0.6387	0.712552		34.2456	5.13937		2598.12	11.3438		5976.06	12.545		0.6387	-0.64679
T|TCGA-05-4395-01A-01R-1206-07	253.63	7.99226		5.9057	2.78779		251.354	7.9793		12263.7	13.5822		2962.23	11.5325		0.8053	-0.312402
T|TCGA-05-4396-01A-21R-1858-07	466.262	8.86809		43.9727	5.49098		87.8696	6.47362		2570.13	11.3282		4144.81	12.0171		509.477	8.99287
T|TCGA-05-4397-01A-01R-1206-07	606.109	9.24581		1.3252	1.21735		13.2523	3.83312		3234.46	11.6598		775.042	9.59813		1.767	0.821302
T|TCGA-05-4398-01A-01R-1206-07	351.122	8.45993		0.2175	0.283922		67.786	6.10404		12811	13.6452		3700.74	11.8536		6.3071	2.65698
T|TCGA-05-4402-01A-01R-1206-07	338.735	8.40826		5.5492	2.71132		58.3871	5.89208		6357.2	12.6344		4290.5	12.0669		6.273	2.64916
T|TCGA-05-4403-01A-01R-1206-07	323.397	8.34162		48.0956	5.61752		102.135	6.68839		7798.72	12.9292		2913.55	11.5086		1001.95	9.96859
T|TCGA-05-4405-01A-21R-1858-07	529.442	9.05105		1.3253	1.21742		165.611	7.38034		4892.21	12.2566		2260.9	11.1427		3.3132	1.72823
T|TCGA-05-4410-01A-21R-1858-07	350.917	8.45909		2.2936	1.71967		58.104	5.88518		8268.35	13.0136		1976.31	10.9486		1.5291	0.612683
T|TCGA-05-4415-01A-22R-1858-07	1112.1	10.1204		0.4444	0.53047		2876.16	11.4904		4987.56	12.2844		123.111	6.94382		9.7778	3.28951
T|TCGA-05-4417-01A-22R-1858-07	846.96	9.72785		3.1769	2.06243		365.711	8.5185		5022.67	12.2945		3019.32	11.56		5.7184	2.51561
T|TCGA-05-4418-01A-01R-1206-07	308.321	8.27296		18.6124	4.29369		97.5854	6.6233		4629.16	12.1768		2179.32	11.0897		111.674	6.80315
T|TCGA-05-4420-01A-01R-1206-07	247.252	7.95566		0.263	0.336855		41.7197	5.41683		2415.72	11.2388		2426.5	11.2447		0.263	-1.92687
T|TCGA-05-4422-01A-01R-1206-07	239.899	7.91229		6.6971	2.94431		12.481	3.75286		3633.79	11.8277		7114.76	12.7966		74.277	6.21484
T|TCGA-05-4424-01A-22R-1858-07	503.337	8.97824		8.5796	3.25997		130.524	7.03919		4638.23	12.1797		3700.67	11.8536		5.2431	2.39042
T|TCGA-05-4425-01A-01R-1755-07	395.087	8.62967		21.8243	4.5125		63.615	6.0138		12770.6	13.6406		3286.51	11.6823		270.285	8.07834
T|TCGA-05-4426-01A-01R-1206-07	227.059	7.83326		4.4461	2.44522		26.6291	4.78812		11596.6	13.5015		1945.32	10.9258		4.7425	2.24565
T|TCGA-05-4427-01A-21R-1858-07	301.15	8.23912		0.5045	0.589284		87.7043	6.47093		3014.63	11.5582		2795.15	11.4487		0	0
T|TCGA-05-4430-01A-02R-1206-07	569.464	9.15599		3.5088	2.17274		121.365	6.93505		4828.39	12.2376		1687.4	10.7206		3.5088	1.81098
T|TCGA-05-4432-01A-01R-1206-07	256.066	8.00599		12.9795	3.80524		48.9357	5.642		3956.73	11.9505		3172.2	11.6313		44.9957	5.49172
T|TCGA-05-4433-01A-22R-1858-07	366.116	8.52009		42.9752	5.45862		151.893	7.25637		6138.02	12.5838		2693.39	11.3952		1100.83	10.1044
T|TCGA-05-4434-01A-01R-1206-07	513.249	9.00632		6.1045	2.82873		236.174	7.88981		11204.4	13.4519		1657.92	10.6952		15.6003	3.9635
T|TCGA-05-5420-01A-01R-1628-07	334.738	8.39119		7001.76	12.7737		86.8172	6.45643		10471.8	13.3544		1626.26	10.6673		247.921	7.95374
T|TCGA-05-5423-01A-01R-1628-07	361.172	8.50053		12.4542	3.74998		211.472	7.73113		6410.99	12.6466		2953.85	11.5284		0	0
T|TCGA-05-5425-01A-02R-1628-07	309.955	8.28056		10.181	3.48298		249.22	7.96705		4561.09	12.1555		2578.61	11.3324		402.149	8.65159
T|TCGA-05-5428-01A-01R-1628-07	225.856	7.82563		3.4881	2.1661		56.5075	5.84568		3579.68	11.806		2835.84	11.4696		0	0
T|TCGA-05-5429-01A-01R-1628-07	481.214	8.91353		13.9211	3.89928		119.575	6.91378		8946.64	13.1273		4088.17	11.9972		1340.29	10.3883
T|TCGA-05-5715-01A-01R-1628-07	272.497	8.09538		14.8351	3.98505		40.6012	5.37855		6654.69	12.7004		2036.31	10.9917		170.994	7.4178
T|TCGA-35-3615-01A-01R-0946-07	303.444	8.25003		21.7674	4.5089		29.8895	4.94904		6530.21	12.6731		2906.1	11.5049		0.6498	-0.621932
T|TCGA-35-4122-01A-01R-1107-07	211.804	7.73338		0.5025	0.587365		204.03	7.67969		15283.4	13.8998		2279.4	11.1544		59.2965	5.88988
T|TCGA-35-4123-01A-01R-1107-07	390.276	8.61204		0.8782	0.909351		165.333	7.37793		14541.5	13.828		1620.32	10.6621		0	0
T|TCGA-35-5375-01A-01R-1628-07	306.326	8.26363		0	0		100.999	6.67241		14250.8	13.7989		2918.98	11.5113		0	0
T|TCGA-38-4625-01A-01R-1206-07	174.176	7.45266		2.8161	1.9321		80.9547	6.35675		32423.8	14.9848		4987.88	12.2842		2.8161	1.4937
T|TCGA-38-4626-01A-01R-1206-07	663.447	9.37601		3.1672	2.05908		597.24	9.22458		16298.9	13.9926		1565.52	10.6124		2.4885	1.31528
T|TCGA-38-4627-01A-01R-1206-07	1433.92	10.4868		10.2152	3.48738		343.521	8.42845		10637	13.3769		1280.55	10.3225		1.4593	0.545277
T|TCGA-38-4628-01A-01R-1206-07	221.331	7.79656		0.6321	0.706729		97.6075	6.62363		5434.26	12.4081		2814.79	11.4588		1.2642	0.338225
T|TCGA-38-4629-01A-02R-1206-07	336.155	8.39727		0.6046	0.682214		169.936	7.41732		10188.6	13.3148		1907.5	10.8975		1.5115	0.595981
T|TCGA-38-4630-01A-01R-1206-07	248.947	7.96548		2.4374	1.78132		210.702	7.72589		2386	11.221		2816.97	11.4599		1.1079	0.147828
T|TCGA-38-4631-01A-01R-1755-07	209.601	7.71837		0.7848	0.835762		94.893	6.58335		1580.5	10.6271		2629.73	11.3607		905.611	9.82275
T|TCGA-38-4632-01A-01R-1755-07	358.058	8.48807		13.7641	3.88402		113.577	6.84017		9206.65	13.1686		1850.5	10.8537		19.8815	4.31335
T|TCGA-38-6178-01A-11R-1755-07	726.989	9.50777		64.7426	6.03876		122.675	6.95042		7218.41	12.8177		2164.59	11.0799		2.3401	1.22657
T|TCGA-38-7271-01A-11R-2039-07	816.409	9.67491		10.6302	3.5398		680.569	9.41272		13132.1	13.6809		1191.34	10.2184		4.5558	2.1877
T|TCGA-38-A44F-01A-11R-A24H-07	611.301	9.2581		63.3562	6.00801		136.416	7.1024		8127.85	12.9888		1483.45	10.5347		232.306	7.85988
T|TCGA-44-2655-01A-01R-0946-07	292.133	8.19541		48.6857	5.63476		60.5982	5.94482		5264.28	12.3623		2515.87	11.2968		8.5459	3.09523
T|TCGA-44-2656-01A-02R-0946-07	414.381	8.69829		1.8968	1.53446		82.4063	6.38208		7273.55	12.8286		3278.95	11.679		2.1677	1.11617
T|TCGA-44-2657-01A-01R-1107-07	692.617	9.438		39.5973	5.34331		146.832	7.20782		9646.98	13.236		1310.06	10.3554		0.6711	-0.5754
T|TCGA-44-2659-01A-01R-0946-07	772.475	9.59521		197.123	7.63025		82.5106	6.38389		13575.4	13.7288		2755.48	11.4281		2.2883	1.19428
T|TCGA-44-2661-01A-01R-1107-07	572.248	9.16302		1.4409	1.28741		75.7637	6.26235		12970.2	13.663		1414.98	10.4666		6.7243	2.74938
T|TCGA-44-2662-01A-01R-0946-07	434.046	8.76502		1.0773	1.05471		66.7277	6.08167		6855.55	12.7433		2156.75	11.0746		1.7955	0.844386
T|TCGA-44-2665-01A-01R-0946-07	1633.78	10.6749		1.4231	1.27685		276.105	8.11429		19575	14.2568		815.465	9.67148		1.4231	0.509037
T|TCGA-44-2666-01A-01R-0946-07	292.587	8.19764		12.5117	3.75614		37.9522	5.28363		16628.9	14.0215		2327.18	11.1844		149.307	7.22213
T|TCGA-44-2668-01A-01R-0946-07	683.27	9.41842		0.2729	0.348119		134.976	7.08721		30470.7	14.8952		3678.47	11.8449		0.5459	-0.873291
T|TCGA-44-3396-01A-01R-1206-07	633.784	9.31012		1.3426	1.22811		225.965	7.82633		7707.32	12.9122		1874.69	10.8724		0.8951	-0.159879
T|TCGA-44-3398-01A-01R-1107-07	915.276	9.83964		4.2827	2.40128		331.469	8.37708		24102.4	14.5569		1500.21	10.551		3.4261	1.77657
T|TCGA-44-3918-01A-01R-1107-07	581.041	9.18498		1.5256	1.33663		113.013	6.83305		14754	13.8489		3471.4	11.7613		0.3814	-1.39062
T|TCGA-44-3919-01A-02R-1107-07	520.452	9.02639		3.5772	2.19447		70.1984	6.15377		8512.85	13.0556		2533.02	11.3066		54.9593	5.78029
T|TCGA-44-4112-01A-01R-1107-07	535.827	9.06831		6.4257	2.89253		130.012	7.03356		8682.73	13.0841		2022.89	10.9822		4.4177	2.1433
T|TCGA-44-5643-01A-01R-1628-07	155.628	7.2912		1.1268	1.08868		26.4789	4.78025		11850.1	13.5327		5880.57	12.5217		7.3239	2.87261
T|TCGA-44-5644-01A-21R-2039-07	181.546	7.51212		1.33	1.22033		27.9302	4.8545		3435.41	11.7467		4069.82	11.9908		631.754	9.30322
T|TCGA-44-5645-01A-01R-1628-07	635.789	9.31467		10.9007	3.57297		139.759	7.13708		9405.05	13.1994		1416.52	10.4681		10.327	3.36835
T|TCGA-44-6145-01A-11R-1755-07	569.027	9.15489		16.4245	4.12305		77.6374	6.29714		11512.3	13.491		1830.7	10.8382		39.1661	5.29153
T|TCGA-44-6146-01A-11R-1755-07	614.833	9.2664		116.426	6.87561		149.761	7.23612		2018.5	10.9798		4851.99	12.2444		1683.21	10.717
T|TCGA-44-6147-01A-11R-1755-07	730.333	9.51439		19.6721	4.36961		108.574	6.77576		5390.16	12.3964		3736.62	11.8675		11.4754	3.52047
T|TCGA-44-6148-01A-11R-1755-07	694.41	9.44172		19.2849	4.34233		726.819	9.50744		7053.97	12.7844		1569.58	10.6162		171.957	7.4259
T|TCGA-44-6774-01A-21R-1858-07	1112.81	10.1213		5.5762	2.71725		110.177	6.79671		7551.12	12.8827		2880.11	11.4919		7.4349	2.89431
T|TCGA-44-6775-01A-11R-1858-07	972.524	9.92707		0.5048	0.589572		119.248	6.90987		6685.51	12.707		1079.25	10.0758		71.1762	6.15332
T|TCGA-44-6776-01A-11R-1858-07	267.241	8.06739		8.6207	3.26614		17.148	4.18174		7834.77	12.9359		1928.16	10.913		0.7184	-0.477141
T|TCGA-44-6777-01A-11R-1858-07	1031.28	10.0116		1.0521	1.0371		118.385	6.89948		12001.6	13.5511		1867.96	10.8673		0.526	-0.926865
T|TCGA-44-6778-01A-11R-1858-07	753.173	9.55875		10.1523	3.47927		113.832	6.84339		9467.01	13.2088		1378.8	10.4292		1.9036	0.92873
T|TCGA-44-6779-01A-11R-1858-07	408.846	8.67894		1.5939	1.37512		49.6434	5.6623		8422.39	13.0402		2600.51	11.3446		0	0
T|TCGA-44-7659-01A-11R-2066-07	219.731	7.78614		32.8849	5.08257		108.132	6.76992		5845.29	12.5133		2103.88	11.0388		4.4843	2.16488
T|TCGA-44-7660-01A-11R-2066-07	186.176	7.54825		0.8411	0.880568		18.5049	4.28576		7410.37	12.8555		2245.41	11.1328		1.6823	0.750435
T|TCGA-44-7661-01A-11R-2066-07	869.428	9.76558		8.4322	3.23759		170.122	7.41888		20334.2	14.3117		2054.34	11.0045		2.4984	1.321
T|TCGA-44-7662-01A-11R-2066-07	780.508	9.61012		0.296	0.374066		152.598	7.26301		5176.47	12.338		2137.18	11.0615		0	0
T|TCGA-44-7667-01A-31R-2066-07	128.181	7.01325		0	0		28.6327	4.88912		1631.4	10.6728		2910.54	11.5071		0	0
T|TCGA-44-7669-01A-21R-2066-07	397.78	8.63945		5.5203	2.70494		134.846	7.08583		3624.71	11.824		2837.75	11.4705		5.827	2.54275
T|TCGA-44-7670-01A-11R-2066-07	233.61	7.87412		37.4063	5.26327		161.023	7.34006		1955.02	10.9337		2456.14	11.2622		353.041	8.46369
T|TCGA-44-7671-01A-11R-2066-07	490.376	8.94068		65.8527	6.06291		158.462	7.31707		3408.9	11.7355		2014.02	10.9759		2.2056	1.14117
T|TCGA-44-7672-01A-11R-2066-07	678.684	9.40872		2807.11	11.4554		197.068	7.62985		8925.03	13.1238		1596.65	10.6408		165.17	7.36781
T|TCGA-44-8117-01A-11R-2241-07	352.791	8.46675		1.4453	1.29001		78.2223	6.30783		6872.09	12.7467		2557.02	11.3202		0.2891	-1.79036
T|TCGA-44-8119-01A-11R-2241-07	630.236	9.30204		0	0		197.727	7.63465		12632.3	13.6249		3567.31	11.8006		0	0
T|TCGA-44-8120-01A-11R-2241-07	645.983	9.33758		45.9762	5.55386		99.9394	6.65735		3114.61	11.6053		3502.33	11.7741		0.2803	-1.83496
T|TCGA-44-A479-01A-31R-A24H-07	547.866	9.10031		2.2701	1.70933		91.8615	6.53701		5829.74	12.5095		1575.48	10.6216		216.799	7.76021
T|TCGA-44-A47A-01A-21R-A24H-07	331.632	8.37779		1.0235	1.01685		48.6182	5.6328		15373.1	13.9082		3475.95	11.7632		31.7298	4.98777
T|TCGA-44-A47B-01A-11R-A24H-07	250.407	7.97388		0.8957	0.922731		17.9131	4.24131		4757.28	12.2162		3089.12	11.593		0	0
T|TCGA-44-A47G-01A-21R-A24H-07	521.289	9.0287		5.1784	2.62723		266.945	8.06579		9501.73	13.2141		1600.12	10.644		6.9045	2.78754
T|TCGA-44-A4SS-01A-11R-A24X-07	445.95	8.80397		540.552	9.08096		354.798	8.47491		8228.46	13.0066		1885.29	10.8806		482.398	8.91408
T|TCGA-44-A4SU-01A-11R-A24X-07	382.815	8.58427		787.886	9.62367		43.1976	5.4659		7106	12.795		1756.08	10.7781		0	0
T|TCGA-49-4486-01A-01R-1206-07	97.0871	6.61599		56.5233	5.84607		19.6169	4.36576		5161.91	12.334		3911.08	11.9334		0.9975	-0.00361125
T|TCGA-49-4487-01A-21R-1858-07	371.525	8.54119		1.6849	1.42487		125.526	6.9833		6555.18	12.6786		1258.63	10.2976		0.8425	-0.247251
T|TCGA-49-4488-01A-01R-1755-07	153.029	7.26706		0.7338	0.793937		47.661	5.60469		10548.5	13.3649		2764.99	11.4331		0	0
T|TCGA-49-4490-01A-21R-1858-07	358.514	8.4899		125.433	6.98223		56.9784	5.85744		5185.81	12.3406		1483.67	10.535		0.9361	-0.0952654
T|TCGA-49-4494-01A-01R-1206-07	78.938	6.32081		268.616	8.07476		17.6872	4.22398		4083.77	11.996		2252.58	11.1374		2.2716	1.18371
T|TCGA-49-4501-01A-01R-1206-07	453.369	8.82772		6.0766	2.82306		218.328	7.77694		9068.43	13.1468		2705.14	11.4015		71.5984	6.16186
T|TCGA-49-4505-01A-01R-1206-07	384.519	8.59066		1.9646	1.56784		270.056	8.08245		7313.5	12.8365		1801.86	10.8153		0.2807	-1.8329
T|TCGA-49-4506-01A-01R-1206-07	143.397	7.17389		55.7158	5.82568		133.32	7.06953		14200.8	13.7938		2449.9	11.2585		36.6133	5.1943
T|TCGA-49-4507-01A-01R-1206-07	225.936	7.82614		1.3836	1.25314		129.709	7.03022		6711.52	12.7126		2184.37	11.093		2.0754	1.05339
T|TCGA-49-4510-01A-01R-1206-07	418.324	8.71192		2.8736	1.95367		22.3499	4.54534		2568.01	11.327		2698.59	11.398		5.1086	2.35293
T|TCGA-49-4512-01A-21R-1858-07	501.407	8.97271		0	0		88.063	6.47675		6073.02	12.5684		3485.79	11.7673		0	0
T|TCGA-49-4514-01A-21R-1858-07	208.109	7.70811		2.2953	1.72041		12.2417	3.72702		3249.41	11.6664		3241.76	11.6626		143.84	7.16832
T|TCGA-49-6742-01A-11R-1858-07	192.588	7.59684		11.1857	3.60712		76.0626	6.26796		4278.15	12.0631		2149.89	11.0701		1250.56	10.2884
T|TCGA-49-6743-01A-11R-1858-07	416.913	8.70706		1.0852	1.06019		91.0798	6.52481		4423.77	12.1114		2346.17	11.1961		161.693	7.33711
T|TCGA-49-6744-01A-11R-1858-07	699.924	9.45311		2.0367	1.6025		54.7709	5.80144		8784.62	13.1009		1229.12	10.2634		61.0998	5.9331
T|TCGA-49-6745-01A-11R-1858-07	557.848	9.12631		5.4054	2.67929		122.221	6.94511		10684	13.3833		2607.86	11.3486		1.4742	0.559932
T|TCGA-49-6761-01A-31R-1949-07	278.805	8.12828		0.7333	0.793521		131.146	7.04599		11161.1	13.4463		3671.49	11.8422		0.7333	-0.447525
T|TCGA-49-6767-01A-11R-1858-07	157.396	7.3074		0	0		25.3905	4.72195		9745.56	13.2507		3886.97	11.9244		0	0
T|TCGA-49-AAQV-01A-11R-A39D-07	217.555	7.77185		29.1945	4.91621		33.1309	5.09301		4462.82	12.1241		2268.32	11.1474		1.9682	0.976877
T|TCGA-49-AAR0-01A-21R-A39D-07	272.816	8.09706		63.4606	6.01035		26.2766	4.76959		5133.37	12.326		2058	11.007		4.9579	2.30973
T|TCGA-49-AAR2-01A-11R-A39D-07	184.372	7.53428		1.2374	1.16182		15.4674	4.04154		1530.04	10.5803		2245.87	11.1331		26.604	4.73357
T|TCGA-49-AAR3-01A-11R-A41B-07	386.76	8.59902		3.4843	2.16488		108.798	6.77871		8319.69	13.0225		1426.83	10.4786		2.6132	1.38582
T|TCGA-49-AAR4-01A-12R-A41B-07	368.171	8.52815		0.6305	0.705314		47.2068	5.59116		6625.47	12.694		1738.33	10.7635		1.261	0.334568
T|TCGA-49-AAR9-01A-21R-A41B-07	388.6	8.60585		0.4589	0.544881		255.952	8.00536		6444.7	12.6541		4306.56	12.0723		111.06	6.7952
T|TCGA-49-AARE-01A-11R-A41B-07	319.336	8.32344		12.7447	3.7808		68.7028	6.12314		2031.41	10.989		2985.44	11.5437		3.1862	1.67184
T|TCGA-49-AARN-01A-21R-A41B-07	429.918	8.75127		111.194	6.80985		55.0746	5.80928		5722.39	12.4827		1753.73	10.7762		251.493	7.97437
T|TCGA-49-AARO-01A-12R-A41B-07	593.364	9.2152		4.0357	2.33219		90.343	6.51322		8574.23	13.066		1711.16	10.7408		3.4592	1.79044
T|TCGA-49-AARQ-01A-11R-A41B-07	146.067	7.20033		1.6854	1.42514		11.7978	3.67782		2370.79	11.2118		2044.38	10.9975		3.3708	1.75309
T|TCGA-49-AARR-01A-11R-A41B-07	755.846	9.56386		14.2875	3.93428		141.217	7.15195		5045.03	12.3009		1111.37	10.1181		38.7805	5.27726
T|TCGA-4B-A93V-01A-11R-A39D-07	178.801	7.49026		0	0		18.7629	4.30472		2644.13	11.3691		2167.36	11.0817		2.8866	1.52937
T|TCGA-50-5044-01A-21R-1858-07	815.763	9.67377		9.2119	3.35218		44.0123	5.49225		13434	13.7137		229.273	7.84093		97.2364	6.60342
T|TCGA-50-5045-01A-01R-1628-07	865.482	9.75903		7.6142	3.10672		310.914	8.285		7624.79	12.8967		1073.18	10.0677		4.6531	2.21819
T|TCGA-50-5049-01A-01R-1628-07	629.464	9.30027		0	0		199.983	7.65093		9027.34	13.1402		2296.88	11.1655		1.1161	0.158466
T|TCGA-50-5051-01A-21R-1858-07	295.12	8.21004		5.4222	2.68307		16.8319	4.15639		2911.7	11.5081		3905.5	11.9313		13.1681	3.71898
T|TCGA-50-5055-01A-01R-1628-07	842.193	9.71972		53.9867	5.78101		408.248	8.67683		8478.41	13.0497		1180.24	10.2049		12.4585	3.63906
T|TCGA-50-5066-01A-01R-1628-07	709.059	9.4718		0.8711	0.903887		573.415	9.16595		10018.3	13.2905		1282.23	10.3244		6.9686	2.80087
T|TCGA-50-5066-02A-11R-2090-07	469.493	8.87803		2.4017	1.76626		31.9432	5.04191		2466.38	11.2688		6128.17	12.5812		28.1659	4.81588
T|TCGA-50-5068-01A-01R-1628-07	449.77	8.81625		2.5652	1.83398		189.476	7.57347		6401.09	12.6443		1348.45	10.3971		0	0
T|TCGA-50-5072-01A-21R-1858-07	306.697	8.26537		17.0901	4.17713		77.7968	6.30007		5129.33	12.3248		3914.09	11.9345		401.386	8.64885
T|TCGA-50-5930-01A-11R-1755-07	395.76	8.63212		17.2647	4.19099		85.9515	6.44214		5860.69	12.5171		1713.19	10.7425		239.049	7.90116
T|TCGA-50-5931-01A-11R-1755-07	305.019	8.25748		1.2626	1.17798		108.51	6.77492		8268.31	13.0136		3155.93	11.6238		1.8939	0.92136
T|TCGA-50-5932-01A-11R-1755-07	331.417	8.37685		16.2095	4.10513		24.522	4.67367		1517.87	10.5688		2767.66	11.4345		7.4813	2.90329
T|TCGA-50-5933-01A-11R-1755-07	559.365	9.13022		0	0		85.2139	6.42985		21183.6	14.3707		4277.02	12.0624		1.0205	0.0292762
T|TCGA-50-5935-01A-11R-1755-07	312.589	8.29273		43.2914	5.46895		19.7358	4.37405		8241.29	13.0088		2154.38	11.0731		0	0
T|TCGA-50-5936-01A-11R-1628-07	408.626	8.67816		7.3099	3.05483		79.5541	6.33189		6269.74	12.6144		2365.5	11.2079		40.9357	5.35529
T|TCGA-50-5939-01A-11R-1628-07	381.734	8.5802		15.0505	4.00455		248.476	7.96276		8801.78	13.1037		1804.01	10.817		15.7346	3.97587
T|TCGA-50-5941-01A-11R-1755-07	439.942	8.78445		6.4103	2.88953		114.577	6.85271		7316.03	12.837		2678.2	11.3871		1.2821	0.358509
T|TCGA-50-5942-01A-21R-1755-07	534.464	9.06464		583.051	9.18995		46.5802	5.57229		16211	13.9848		2282.98	11.1567		7.6717	2.93955
T|TCGA-50-5944-01A-11R-1755-07	1358.29	10.4086		16.4659	4.12647		66.3943	6.07455		12216.5	13.5767		2237.54	11.1277		1.2197	0.286526
T|TCGA-50-5946-01A-11R-1755-07	213.728	7.74637		0.3216	0.402286		8.6845	3.27568		1128.66	10.1417		3365.72	11.7167		0.9649	-0.0515487
T|TCGA-50-5946-02A-11R-2090-07	972.222	9.92663		0.3655	0.449429		88.0263	6.47616		4388.52	12.0998		2851.25	11.4774		33.2602	5.05572
T|TCGA-50-6590-01A-12R-1858-07	427.283	8.74242		0.5435	0.626205		351.31	8.4607		12664.7	13.6286		1810.87	10.8225		1.087	0.120352
T|TCGA-50-6591-01A-11R-1755-07	890.801	9.80058		0.5974	0.675726		101.631	6.68132		4194.74	12.0347		323.775	8.33885		1.1947	0.256648
T|TCGA-50-6592-01A-11R-1755-07	388.005	8.60364		32.967	5.08606		301.537	8.24097		18156.7	14.1483		4115.32	12.0068		945.768	9.88534
T|TCGA-50-6593-01A-11R-1755-07	756.254	9.56463		3.8486	2.27757		96.2155	6.60311		6407.31	12.6457		2836.43	11.4699		3.8486	1.94433
T|TCGA-50-6594-01A-11R-1755-07	228.873	7.84469		0	0		16.1972	4.1041		13931.7	13.7662		2665.5	11.3802		129.577	7.01767
T|TCGA-50-6595-01A-12R-1858-07	659.164	9.36668		1.9293	1.55056		319.813	8.32559		17001.9	14.0535		1679.74	10.714		0	0
T|TCGA-50-6597-01A-11R-1858-07	205.608	7.69075		2.8275	1.9364		37.7003	5.27427		2664.47	11.3802		3497.65	11.7722		22.6202	4.49954
T|TCGA-50-6673-01A-11R-1949-07	624.941	9.28988		939.989	9.87803		177.162	7.47705		6447	12.6546		2197.98	11.102		381.94	8.5772
T|TCGA-50-7109-01A-11R-2039-07	419.203	8.71494		2.4408	1.78274		32.3403	5.0592		2675.7	11.3862		7723.83	12.9151		0.6102	-0.712646
T|TCGA-50-8457-01A-11R-2326-07	703.649	9.46076		2.2193	1.68675		197.927	7.6361		6260.1	12.6122		1894.81	10.8878		4.8824	2.28759
T|TCGA-50-8459-01A-11R-2326-07	2305.13	11.1713		19.5824	4.36334		274.389	8.10533		11506.6	13.4903		559.498	9.12799		215.407	7.75092
T|TCGA-50-8460-01A-11R-2326-07	460.347	8.84971		34.0768	5.13245		22.9244	4.58041		9487.61	13.212		1920.69	10.9074		0	0
T|TCGA-53-7624-01A-11R-2066-07	111.111	6.80879		0	0		24.1546	4.65275		2357.93	11.2039		2851.57	11.4775		8.7835	3.1348
T|TCGA-53-7626-01A-12R-2066-07	778.994	9.60732		2.5609	1.83224		334.834	8.3916		7235.83	12.8211		2217.13	11.1145		0.5691	-0.813246
T|TCGA-53-7813-01A-11R-2170-07	271.326	8.08919		8.222	3.20508		34.9435	5.16766		3846.87	11.9098		7262.09	12.8262		0	0
T|TCGA-53-A4EZ-01A-12R-A24X-07	113.402	6.83797		2.754	1.90843		12.1963	3.72206		620.832	9.28038		3886.3	11.9242		25.9664	4.69857
T|TCGA-55-1592-01A-01R-0946-07	309.69	8.27933		810.324	9.66413		54.5385	5.79542		5237.87	12.355		2703.25	11.4005		59.2722	5.88928
T|TCGA-55-1594-01A-01R-0946-07	196.246	7.62385		106.132	6.74325		34.1981	5.13743		2286.16	11.1593		2844.34	11.4739		343.947	8.42604
T|TCGA-55-1595-01A-01R-0946-07	547.602	9.09962		1.526	1.33685		72.3965	6.19764		2462.66	11.2666		2515.76	11.2968		2.1364	1.09518
T|TCGA-55-1596-01A-01R-0946-07	170.071	7.41845		11.2493	3.61463		34.3398	5.14322		1521.02	10.5718		4238.59	12.0494		202.487	7.66168
T|TCGA-55-5899-01A-11R-1628-07	427.33	8.74258		6.8581	2.97418		90.2472	6.51171		2158.59	11.0765		2318.62	11.1791		490.927	8.93937
T|TCGA-55-6543-01A-11R-1755-07	359.08	8.49217		1.6722	1.41803		125.764	6.986		12417.5	13.6002		2224.63	11.1194		21.1817	4.40475
T|TCGA-55-6642-01A-11R-1858-07	1217.8	10.2512		0	0		105.727	6.73779		7994.76	12.965		4166.44	12.0246		1.9659	0.97519
T|TCGA-55-6712-01A-11R-1858-07	397.939	8.64002		0	0		107.345	6.75949		15645.1	13.9335		3079.54	11.5885		1.7925	0.841973
T|TCGA-55-6968-01A-11R-1949-07	405.398	8.66675		1.7172	1.44212		32.6274	5.07157		4497.42	12.1352		2117.34	11.048		17.1723	4.10201
T|TCGA-55-6969-01A-11R-1949-07	524.244	9.03684		0	0		77.9585	6.30302		8970.4	13.1311		3826.87	11.9019		0	0
T|TCGA-55-6970-01A-11R-1949-07	425.622	8.73681		34.372	5.14454		123.614	6.96132		5865.72	12.5183		3188.56	11.6387		3.5336	1.82114
T|TCGA-55-6971-01A-11R-1949-07	624.395	9.28862		13.5528	3.86322		873.427	9.77219		9432.72	13.2036		1946.76	10.9269		3.8722	1.95315
T|TCGA-55-6972-01A-11R-1949-07	111.872	6.81855		9.1324	3.3409		7.9909	3.16847		3952.05	11.9488		2950.92	11.5269		0	0
T|TCGA-55-6975-01A-11R-1949-07	1028.5	10.0077		3.3529	2.12198		175.08	7.46008		3271.58	11.6762		2302.6	11.1691		29.3378	4.87469
T|TCGA-55-6978-01A-11R-1949-07	871.49	9.76899		0	0		221.265	7.79614		9228.3	13.172		2050.22	11.0016		1.441	0.52707
T|TCGA-55-6979-01A-11R-1949-07	639.86	9.32387		2.8188	1.93312		92.1032	6.54076		9228.64	13.1721		1923.81	10.9098		6.3422	2.66498
T|TCGA-55-6980-01A-11R-1949-07	1062.96	10.0552		59.2396	5.91264		138.815	7.12738		8284.7	13.0164		1649.86	10.6881		30.9461	4.95169
T|TCGA-55-6981-01A-11R-1949-07	389.474	8.60908		2.6316	1.86061		57.0175	5.85842		5462.28	12.4156		2335.09	11.1893		1.7544	0.810978
T|TCGA-55-6982-01A-11R-1949-07	658.447	9.36511		25.8124	4.74483		118.783	6.90428		4428.67	12.113		2991.47	11.5466		0.9219	-0.117318
T|TCGA-55-6983-01A-11R-1949-07	458.603	8.84424		10.9929	3.58411		136.957	7.10808		7017.38	12.7769		1796.46	10.8109		73.0496	6.1908
T|TCGA-55-6984-01A-11R-1949-07	467.34	8.87141		111.517	6.814		51.1883	5.70565		13616.1	13.7331		3031.09	11.5656		1237.66	10.2734
T|TCGA-55-6985-01A-11R-1949-07	658.425	9.36507		2.2388	1.69546		474.172	8.8923		7173.13	12.8086		1850	10.8533		4.4776	2.16273
T|TCGA-55-6986-01A-11R-1949-07	282.202	8.14569		0.7267	0.788017		51.4462	5.71277		6002.18	12.5515		1118.46	10.1273		32.7035	5.03137
T|TCGA-55-6987-01A-11R-1949-07	580.18	9.18284		15.5367	4.0476		36.2535	5.2193		12580.2	13.619		1575.21	10.6213		3.178	1.66812
T|TCGA-55-7227-01A-11R-2039-07	895.826	9.80868		4.1465	2.36359		101.541	6.68006		9415.34	13.201		2131.3	11.0575		41.4651	5.37383
T|TCGA-55-7281-01A-11R-2039-07	417.094	8.70768		0.5698	0.650581		99.396	6.64956		5283.19	12.3675		1912.26	10.9011		0	0
T|TCGA-55-7283-01A-11R-2039-07	333.835	8.3873		6.015	2.81044		28.5714	4.88613		4989.47	12.285		3070.19	11.5841		0.5013	-0.996254
T|TCGA-55-7284-01B-11R-2241-07	764.778	9.58078		181.077	7.5084		69.7816	6.1453		5121.58	12.3227		2105.91	11.0402		1671.14	10.7066
T|TCGA-55-7570-01A-11R-2039-07	262.789	8.04324		0.8715	0.904195		49.9608	5.67132		1410.46	10.463		2442.7	11.2543		40.9586	5.35609
T|TCGA-55-7573-01A-11R-2039-07	686.95	9.42616		16.0128	4.08855		60.8487	5.95067		10783	13.3966		1606.08	10.6493		0.8006	-0.320846
T|TCGA-55-7574-01A-11R-2039-07	898.591	9.81313		3.969	2.31296		166.501	7.38803		6412.38	12.6469		1724.15	10.7517		3.1752	1.66685
T|TCGA-55-7576-01A-11R-2066-07	305.782	8.26107		1.4663	1.30235		29.5709	4.93409		7218.71	12.8177		3267.22	11.6738		0.2444	-2.03268
T|TCGA-55-7724-01A-11R-2170-07	817.635	9.67708		13.0261	3.81004		140.07	7.14027		20496	14.3231		3491.98	11.7698		7.014	2.81024
T|TCGA-55-7725-01A-11R-2170-07	509.454	8.99564		7.3529	3.06228		61.9748	5.9767		9032.56	13.1411		3845.59	11.909		0	0
T|TCGA-55-7726-01A-11R-2170-07	1521.74	10.5725		0	0		465.395	8.86541		32574.1	14.9915		1906.83	10.897		0	0
T|TCGA-55-7727-01A-11R-2170-07	360.615	8.49831		4.5872	2.48213		61.4679	5.96504		5814.68	12.5057		3266.98	11.6737		0	0
T|TCGA-55-7728-01A-11R-2187-07	310.987	8.28534		78.5331	6.31348		50.3797	5.68313		7017.6	12.777		1399.89	10.4511		527.135	9.04203
T|TCGA-55-7815-01A-11R-2170-07	688.377	9.42915		1220.44	10.2544		80.1603	6.3427		13369.7	13.7068		2887.77	11.4957		0	0
T|TCGA-55-7816-01A-11R-2170-07	1380.32	10.4318		1.7204	1.44382		63.5441	6.01221		12142.8	13.5679		393.978	8.62197		8.172	3.03069
T|TCGA-55-7903-01A-11R-2170-07	320.608	8.32916		0.9965	0.997473		24.4145	4.66758		2778.77	11.4408		2754.85	11.4278		0.9965	-0.00505829
T|TCGA-55-7907-01A-11R-2170-07	448.788	8.8131		0	0		88.2408	6.47963		9444.1	13.2053		3591.87	11.8105		10.1642	3.34542
T|TCGA-55-7910-01A-11R-2170-07	303.704	8.25126		0	0		48.0833	5.61716		3564.81	11.8		1547.22	10.5955		0	0
T|TCGA-55-7911-01A-11R-2170-07	415.488	8.70213		53.9183	5.77922		59.2044	5.9118		4253.2	12.0547		3152.11	11.6221		0	0
T|TCGA-55-7913-01B-11R-2241-07	120.812	6.92851		12.3395	3.73763		11.1916	3.60782		1241.7	10.2793		4034.71	11.9782		39.6011	5.30747
T|TCGA-55-7914-01A-11R-2170-07	288.901	8.17941		142.929	7.16921		47.976	5.614		8271.36	13.0141		3323.34	11.6984		0.9995	-0.000721528
T|TCGA-55-7994-01A-11R-2187-07	251.396	7.97954		0.6332	0.707701		28.742	4.89443		8806.54	13.1045		4314.45	12.075		0.3166	-1.65927
T|TCGA-55-7995-01A-11R-2187-07	294.128	8.2052		1.1316	1.09194		36.1695	5.21605		10369.6	13.3402		1532.79	10.5819		0.8487	-0.236673
T|TCGA-55-8085-01A-11R-2241-07	293.396	8.20161		0.6959	0.762051		25.7481	4.74136		3905.71	11.9317		2986.77	11.5444		43.8413	5.45422
T|TCGA-55-8087-01A-11R-2241-07	568.196	9.15278		1.3962	1.26075		38.2478	5.29454		14123.6	13.7859		2161.61	11.0779		7.6789	2.9409
T|TCGA-55-8089-01A-11R-2241-07	699.873	9.45301		0.8317	0.873183		491.207	8.94312		13883.2	13.7612		1800.52	10.8142		2.9108	1.54142
T|TCGA-55-8090-01A-11R-2241-07	496.853	8.95958		3.0969	2.03453		104.884	6.72634		11667.7	13.5104		2104.06	11.039		46.1443	5.52808
T|TCGA-55-8091-01A-11R-2241-07	878.503	9.78055		0.7503	0.807602		354.212	8.47254		14600	13.8338		1533.53	10.5826		0.3751	-1.41465
T|TCGA-55-8092-01A-11R-2241-07	598.736	9.22818		0.8897	0.918157		90.5784	6.51694		5484.71	12.4215		1753.21	10.7758		13.3459	3.73832
T|TCGA-55-8094-01A-11R-2241-07	158.546	7.31783		61.3917	5.96328		16.4804	4.12767		4451.8	12.1205		3349.13	11.7096		464.908	8.8608
T|TCGA-55-8096-01A-11R-2241-07	770.54	9.5916		2.4948	1.80521		71.1516	6.17296		11850.3	13.5328		1268.92	10.3094		82.3283	6.36332
T|TCGA-55-8097-01A-11R-2241-07	656.249	9.3603		4.8039	2.53702		64.8246	6.04055		13982.6	13.7714		2670.57	11.3829		108.488	6.76139
T|TCGA-55-8203-01A-11R-2241-07	388.943	8.60712		16.5807	4.13592		65.5141	6.05559		5351.13	12.3859		2853.51	11.4785		71.5802	6.16149
T|TCGA-55-8204-01A-11R-2241-07	515.558	9.01279		5.9013	2.78687		94.5494	6.57817		19356.2	14.2406		3035.95	11.5679		20.9227	4.387
T|TCGA-55-8205-01A-11R-2241-07	435.537	8.76996		0.3165	0.396708		144.81	7.18794		19841.2	14.2763		2686.12	11.3913		2.2152	1.14744
T|TCGA-55-8206-01A-11R-2241-07	593.588	9.21575		468.104	8.87376		82.8559	6.38984		14387.5	13.8126		1785.29	10.8019		0.886	-0.174621
T|TCGA-55-8207-01A-11R-2241-07	994.798	9.95971		13.4399	3.85199		114.243	6.84853		12085.4	13.5611		1652.75	10.6906		1.453	0.539035
T|TCGA-55-8208-01A-11R-2241-07	844.765	9.72411		3.0944	2.03365		79.9381	6.33875		9877.26	13.27		1194.95	10.2227		10.8303	3.437
T|TCGA-55-8299-01A-11R-2287-07	836.755	9.71038		2.9566	1.98426		103.057	6.70123		8157.97	12.9942		1490.11	10.5412		25.7642	4.6873
T|TCGA-55-8301-01A-11R-2287-07	480.43	8.91118		6.4516	2.89755		71.2903	6.17573		7317.42	12.8373		2287.74	11.1597		0	0
T|TCGA-55-8302-01A-11R-2326-07	195.597	7.6191		1.1076	1.0756		21.5977	4.4981		4493.98	12.1341		2827.63	11.4654		1.1076	0.147437
T|TCGA-55-8505-01A-11R-2403-07	461.402	8.85301		405.421	8.66683		61.2846	5.9608		4365.35	12.0922		1913.97	10.9024		1311.73	10.3573
T|TCGA-55-8506-01A-11R-2403-07	195.946	7.62166		0	0		34.9099	5.16631		11925.1	13.5418		2238.18	11.1281		2.8153	1.49329
T|TCGA-55-8507-01A-11R-2403-07	213.436	7.7444		2.1645	1.66198		14.908	3.99168		3542.75	11.7911		3122.83	11.6086		1.0823	0.1141
T|TCGA-55-8508-01A-11R-2403-07	331.565	8.37749		7.9576	3.16311		22.9885	4.58427		5897.44	12.5261		2474.81	11.2731		1.7683	0.822363
T|TCGA-55-8510-01A-11R-2403-07	547.124	9.09836		4.896	2.55974		96.5789	6.6085		5074.05	12.3092		1358.63	10.4079		18.3599	4.19849
T|TCGA-55-8511-01A-11R-2403-07	380.872	8.57694		1.0859	1.06067		253.536	7.99173		3371.25	11.7195		2423.77	11.243		0	0
T|TCGA-55-8512-01A-11R-2403-07	428.92	8.74793		9.0861	3.3343		74.7247	6.24269		6486.91	12.6635		1992.52	10.9604		5.8792	2.55562
T|TCGA-55-8513-01A-11R-2403-07	570.757	9.15926		11.8694	3.68587		59.3472	5.91521		4772.26	12.2208		1722.55	10.7503		525.223	9.03679
T|TCGA-55-8514-01A-11R-2403-07	163.871	7.36519		3.2258	2.07922		63.871	6.0195		6172.26	12.5918		2278.71	11.154		0	0
T|TCGA-55-8614-01A-11R-2403-07	499.299	8.96665		130.127	7.03482		486.242	8.9285		9369.79	13.194		3336.8	11.7043		11.3154	3.50022
T|TCGA-55-8615-01A-11R-2403-07	150.909	7.24706		0	0		55.615	5.82311		1672.19	10.7084		2105.34	11.0398		76.4706	6.25683
T|TCGA-55-8616-01A-11R-2403-07	290.441	8.18706		1.5756	1.36491		21.0084	4.45998		3660.19	11.8381		4426.99	12.1121		2.6261	1.39292
T|TCGA-55-8619-01A-11R-2403-07	785.603	9.61949		11.6482	3.66086		59.3361	5.91495		10357	13.3385		1373.91	10.4241		388.468	8.60165
T|TCGA-55-8620-01A-11R-2403-07	574.49	9.16865		23.8131	4.63303		12.5019	3.75509		1504.99	10.5565		2338.44	11.1913		1219.82	10.2525
T|TCGA-55-8621-01A-11R-2403-07	931.03	9.86423		4.2855	2.40204		65.2257	6.04932		10862.2	13.4072		1271.73	10.3126		2.6785	1.42143
T|TCGA-55-A48X-01A-11R-A24H-07	497.703	8.96204		7.8201	3.1408		83.4506	6.40004		6234.6	12.6063		1778.59	10.7965		5.3763	2.42661
T|TCGA-55-A48Y-01A-11R-A24H-07	517.332	9.01773		0.5252	0.608998		87.1849	6.46246		5256.3	12.3601		4323.52	12.078		185.399	7.53449
T|TCGA-55-A48Z-01A-12R-A24X-07	465.642	8.86617		0.9611	0.971663		73.777	6.22452		5319.08	12.3772		2315.71	11.1772		0	0
T|TCGA-55-A490-01A-11R-A466-07	276.019	8.11384		0.984	0.988412		18.6965	4.29987		3465.25	11.7592		3622.2	11.8226		0	0
T|TCGA-55-A491-01A-11R-A24H-07	230.905	7.85739		1.0588	1.0418		67.7607	6.10351		12208	13.5757		2651.15	11.3724		50.8205	5.66734
T|TCGA-55-A492-01A-11R-A24H-07	195.501	7.61839		18.211	4.26386		5.3562	2.66816		1860.2	10.862		2316.02	11.1774		0.5356	-0.900772
T|TCGA-55-A493-01A-11R-A24H-07	359.21	8.49269		0.4848	0.570269		79.5013	6.33094		38063.2	15.2161		3365.72	11.7167		143.49	7.16481
T|TCGA-55-A494-01A-11R-A24X-07	183.59	7.52818		0	0		16.8513	4.15796		454.098	8.83003		5144.09	12.3287		9.3126	3.21918
T|TCGA-55-A4DF-01A-11R-A24H-07	224.253	7.81541		1.8493	1.51061		42.0712	5.42865		5903.84	12.5277		2484.52	11.2788		10.6334	3.41053
T|TCGA-55-A4DG-01A-11R-A24H-07	284.842	8.15907		16.8776	4.16008		40.3797	5.37085		9636.6	13.2345		2586.49	11.3368		1.0549	0.0771062
T|TCGA-55-A57B-01A-12R-A39D-07	720.966	9.49579		4.5839	2.48127		81.7807	6.37122		6887.52	12.75		1619.89	10.6617		1.4104	0.496104
T|TCGA-62-8394-01A-11R-2326-07	277.692	8.12253		7.0693	3.01244		63.1167	6.00263		4915.69	12.2635		1573.97	10.6202		110.199	6.78396
T|TCGA-62-8395-01A-11R-2326-07	478.53	8.90548		108.338	6.77265		72.3409	6.19655		2374.67	11.2141		2999.26	11.5504		61.8448	5.95058
T|TCGA-62-8397-01A-11R-2326-07	305.11	8.2579		0	0		23.3577	4.60631		10194.2	13.3156		2055.48	11.0053		0	0
T|TCGA-62-8398-01A-11R-2326-07	376.817	8.56154		169.272	7.4117		63.0549	6.00124		3745.01	11.8711		2462.9	11.2661		170.023	7.40959
T|TCGA-62-8399-01A-21R-2326-07	341.403	8.41955		0.7564	0.812621		380.276	8.57469		1497.35	10.5492		1609.68	10.6526		1.1346	0.182184
T|TCGA-62-8402-01A-11R-2326-07	183.767	7.52956		7.3901	3.06869		66.5107	6.07704		3164.43	11.6282		2975.73	11.539		116.763	6.86744
T|TCGA-62-A46O-01A-11R-A24H-07	181.159	7.50906		0	0		163.149	7.35887		2181.72	11.0919		4978.83	12.2816		10.5909	3.40475
T|TCGA-62-A46P-01A-11R-A24H-07	203.007	7.67248		18.797	4.30721		17.2932	4.19324		845.113	9.72471		3196.24	11.6422		6.015	2.58856
T|TCGA-62-A46R-01A-11R-A24H-07	417.681	8.70971		1.0004	1.00029		51.5223	5.71486		7770.37	12.924		2734.69	11.4172		0	0
T|TCGA-62-A46S-01A-11R-A24H-07	511.258	9.00073		40.6181	5.37914		94.8344	6.58247		2732.45	11.4165		1948.79	10.9284		7.947	2.99041
T|TCGA-62-A46U-01A-11R-A24H-07	277.702	8.12258		18.4957	4.28508		60.7275	5.94784		19758.3	14.2702		2064.53	11.0116		0	0
T|TCGA-62-A46V-01A-11R-A24H-07	426.799	8.74079		540.447	9.08068		41.6873	5.41574		3473.95	11.7628		2606.45	11.3479		1.9851	0.989212
T|TCGA-62-A46Y-01A-11R-A24H-07	341.855	8.42145		5.5138	2.7035		25.5639	4.7314		7651.63	12.9017		2130.33	11.0569		2.005	1.0036
T|TCGA-62-A470-01A-11R-A24H-07	203.202	7.67385		3.6946	2.231		22.1675	4.53403		3477.83	11.7644		3268.47	11.6744		2.4631	1.30048
T|TCGA-62-A471-01A-12R-A24H-07	179.673	7.49723		15.8568	4.07526		137.54	7.11415		5115.09	12.3208		2994.87	11.5483		194.885	7.60648
T|TCGA-62-A472-01A-11R-A24H-07	275.096	8.10903		2.8958	1.96192		36.6795	5.23571		9264.48	13.1776		4663.12	12.1871		1.9305	0.948975
T|TCGA-64-1676-01A-01R-0946-07	200.238	7.65276		0	0		52.4429	5.73993		5647.53	12.4637		2110.46	11.0433		0	0
T|TCGA-64-1677-01A-01R-0946-07	160.832	7.33835		60.1751	5.93487		47.779	5.60819		2994.53	11.5486		3633.49	11.8271		1.0941	0.129745
T|TCGA-64-1678-01A-01R-0946-07	115.195	6.86041		2.8096	1.92964		15.9213	4.08077		2057.6	11.0074		3335.99	11.7039		0	0
T|TCGA-64-1679-01A-21R-2066-07	771.909	9.59416		17.1213	4.17961		138.816	7.12739		7861.58	12.9408		1749.86	10.773		5.2234	2.38499
T|TCGA-64-1680-01A-02R-0946-07	270.553	8.08509		29.148	4.91399		65.0224	6.04488		3618.83	11.8217		3061.28	11.5799		1.4948	0.579952
T|TCGA-64-1681-01A-11R-2066-07	594.199	9.21723		219.391	7.78392		37.9507	5.28358		9308.76	13.1845		2006.69	10.9706		2.1686	1.11676
T|TCGA-64-5774-01A-01R-1628-07	208.999	7.71424		0.4679	0.553754		60.744	5.94823		1945.25	10.9265		2274.21	11.1511		0	0
T|TCGA-64-5775-01A-01R-1628-07	1331.19	10.3796		0	0		4407.48	12.1061		18531.4	14.1778		2.7847	1.47752		0	0
T|TCGA-64-5778-01A-01R-1628-07	193.327	7.60234		0.5189	0.603027		36.2015	5.21729		4065.4	11.9895		2077.86	11.0209		0.5189	-0.946472
T|TCGA-64-5779-01A-01R-1628-07	741.408	9.53607		3.2733	2.09535		206.89	7.69968		3410.8	11.7363		3750.4	11.8728		8.1833	3.03268
T|TCGA-64-5781-01A-01R-1628-07	366.772	8.52267		5.1447	2.61934		134.585	7.08306		8194.21	13.0006		1654.66	10.6923		3.2154	1.685
T|TCGA-64-5815-01A-01R-1628-07	619.293	9.27681		129.615	7.02918		159.466	7.32612		16816.2	14.0376		2751.76	11.4261		183.032	7.51595
T|TCGA-67-3770-01A-01R-0946-07	402.256	8.65555		73.3083	6.21545		39.4737	5.33891		13848.7	13.7576		3007.52	11.5544		2.8195	1.49544
T|TCGA-67-3771-01A-01R-0946-07	362.932	8.50752		0.6515	0.723777		37.785	5.27743		5134.2	12.3262		2261.24	11.1429		1.9544	0.966726
T|TCGA-67-3772-01A-01R-0946-07	716.845	9.48753		2.809	1.92941		105.651	6.73675		10816.9	13.4011		2083.8	11.025		10.2996	3.36452
T|TCGA-67-3773-01A-01R-0946-07	359.712	8.4947		1.0277	1.01984		94.4193	6.57621		9648.51	13.2362		1762.59	10.7835		0	0
T|TCGA-67-3774-01A-01R-0946-07	416.701	8.70633		51.7324	5.72062		482.631	8.91776		4152.64	12.0202		1877.7	10.8748		27.4629	4.77941
T|TCGA-67-4679-01B-01R-1755-07	594.078	9.21694		8.0333	3.17525		91.1548	6.52599		19528.9	14.2534		1358.2	10.4075		0	0
T|TCGA-67-6215-01A-11R-1755-07	308.684	8.27465		8.5658	3.25789		55.1039	5.81003		15722.6	13.9406		3208.07	11.6475		54.3739	5.76484
T|TCGA-67-6216-01A-11R-1755-07	210.402	7.72385		1.1787	1.12347		86.6362	6.45346		11580.4	13.4995		1730.36	10.7569		0.5894	-0.762681
T|TCGA-67-6217-01A-11R-1755-07	477.694	8.90296		3.98	2.31615		243.12	7.93144		5576.51	12.4454		2544.91	11.3134		4.5485	2.18539
T|TCGA-69-7760-01A-11R-2170-07	295.44	8.2116		0	0		34.3223	5.14251		9667.08	13.239		1843.84	10.8485		4.9969	2.32103
T|TCGA-69-7761-01A-11R-2170-07	986.114	9.94707		515.92	9.0138		163.826	7.3648		9609.82	13.2304		2247.16	11.1339		1393.96	10.445
T|TCGA-69-7763-01A-11R-2170-07	796.217	9.63883		26.0086	4.75535		410.593	8.68507		3911.33	11.9338		2610.32	11.35		22.4619	4.48941
T|TCGA-69-7764-01A-11R-2170-07	435.179	8.76878		432.361	8.75942		35.809	5.20199		6525.86	12.6722		3116.04	11.6055		5.305	2.40735
T|TCGA-69-7765-01A-11R-2170-07	977.64	9.93464		291.511	8.19235		92.1848	6.54202		7697.25	12.9103		1942.57	10.9238		0.6242	-0.67992
T|TCGA-69-7973-01A-11R-2187-07	357.984	8.48778		31.4775	5.02137		373.96	8.55059		2121.12	11.0513		5272.75	12.3643		19.3509	4.27433
T|TCGA-69-7974-01A-11R-2187-07	516.865	9.01643		5.2904	2.65315		97.5176	6.62231		4360.8	12.0907		2722.22	11.4106		1.4696	0.555424
T|TCGA-69-7978-01A-11R-2187-07	643.426	9.33187		22.5286	4.55634		68.6785	6.12264		15533.6	13.9232		1815.74	10.8263		302.623	8.24138
T|TCGA-69-7979-01A-11R-2187-07	269.214	8.07796		0.2899	0.367259		36.1612	5.21573		3779.07	11.8842		2729.78	11.4146		0	0
T|TCGA-69-7980-01A-11R-2187-07	307.047	8.26701		258.44	8.01926		62.9228	5.99826		3351.76	11.7111		2110.08	11.0431		91.8625	6.5214
T|TCGA-69-8253-01A-11R-2287-07	348.654	8.44978		16.857	4.15842		23.4283	4.61048		6135.94	12.5833		2032.26	10.9889		0.2857	-1.80743
T|TCGA-69-8254-01A-11R-2287-07	341.776	8.42112		105.321	6.73229		184.507	7.53533		9165.43	13.1621		2415.26	11.238		589.111	9.2024
T|TCGA-69-8255-01A-11R-2287-07	232.405	7.86669		14993.9	13.8722		23.0236	4.58638		2013.04	10.9759		3367.82	11.7176		1498.47	10.5493
T|TCGA-69-8453-01A-12R-2326-07	460.526	8.85027		19.4932	4.35707		412.032	8.69011		12079.9	13.5604		1602.82	10.6464		346.979	8.4387
T|TCGA-69-A59K-01A-11R-A262-07	397.977	8.64016		0.615	0.691534		108.241	6.77137		3402.83	11.7329		2515.38	11.2966		25.8303	4.69099
T|TCGA-71-6725-01A-11R-1858-07	182.223	7.51746		0.312	0.391768		19.7637	4.37599		3185.78	11.6379		4199.55	12.036		0.6241	-0.680151
T|TCGA-71-8520-01A-11R-2403-07	640.387	9.32505		8.6799	3.27499		107.661	6.76369		5089.5	12.3136		1424.12	10.4758		0.62	-0.68966
T|TCGA-73-4658-01A-01R-1755-07	852.998	9.73809		1.7261	1.44684		223.654	7.81156		9122.55	13.1554		1645.57	10.6844		5.1784	2.37251
T|TCGA-73-4659-01A-01R-1206-07	381.646	8.57986		25.1055	4.70628		146.169	7.20133		3731.22	11.8658		3628.28	11.8251		10.3376	3.36983
T|TCGA-73-4662-01A-01R-1206-07	336.649	8.39938		3.7508	2.24817		94.9423	6.5841		6922.11	12.7572		1913.14	10.9017		3.5164	1.8141
T|TCGA-73-4666-01A-01R-1206-07	228.689	7.84354		0.7546	0.811142		36.4434	5.22664		9565.74	13.2238		2577.88	11.332		0.503	-0.99137
T|TCGA-73-4668-01A-01R-1206-07	412.827	8.69288		0.492	0.577248		37.9951	5.28522		5918.82	12.5313		2364.83	11.2075		0	0
T|TCGA-73-4670-01A-01R-1206-07	286.284	8.16633		10.3868	3.50929		91.502	6.53141		3386.63	11.7261		4222.76	12.044		15.3068	3.9361
T|TCGA-73-4675-01A-01R-1206-07	359.046	8.49204		0	0		48.1196	5.61823		4465.61	12.125		2486.67	11.28		0	0
T|TCGA-73-4676-01A-01R-1755-07	307.24	8.26791		1.5831	1.3691		75.7309	6.26174		9237.47	13.1734		2138.26	11.0622		4.2216	2.07779
T|TCGA-73-4677-01A-01R-1206-07	327.916	8.36158		194.579	7.61161		128.402	7.01571		4385.69	12.0989		3757.72	11.8756		1.7347	0.794686
T|TCGA-73-7498-01A-12R-2187-07	805.495	9.65552		37.885	5.28114		44.0311	5.49285		6959.12	12.7649		2886.35	11.495		4.0883	2.0315
T|TCGA-73-7499-01A-11R-2187-07	341.271	8.419		5.7296	2.75052		24.9776	4.6992		3659.44	11.8378		3329.64	11.7012		0	0
T|TCGA-73-A9RS-01A-11R-A41B-07	154.93	7.28475		925.176	9.85514		9.6831	3.41726		696.303	9.44564		2590.67	11.3391		5.2817	2.401
T|TCGA-75-5122-01A-01R-1755-07	445.949	8.80397		138.777	7.12699		57.3387	5.86638		17288.8	14.0776		438.333	8.77588		0	0
T|TCGA-75-5125-01A-01R-1755-07	287.113	8.17049		1.0309	1.02212		31.8866	5.03943		11642.3	13.5072		4769.59	12.2196		3.6082	1.85128
T|TCGA-75-5126-01A-01R-1755-07	292.397	8.19671		4.7771	2.53035		168.678	7.40666		13790.6	13.7515		2464.18	11.2669		2.3885	1.2561
T|TCGA-75-5146-01A-01R-1628-07	584.507	9.19354		2.1262	1.64441		133.175	7.06797		9173.64	13.1634		2661.94	11.3783		0	0
T|TCGA-75-5147-01A-01R-1628-07	505.789	8.98524		51.6072	5.71719		100.764	6.66908		3948.98	11.9476		3881.75	11.9225		97.3164	6.60461
T|TCGA-75-6203-01A-11R-1755-07	876.891	9.7779		2651.99	11.3734		23.3838	4.60785		12716.6	13.6345		1375.52	10.4258		3.4388	1.78191
T|TCGA-75-6205-01A-11R-1755-07	675.754	9.40249		0	0		355.636	8.47831		18787.3	14.1975		2171.19	11.0843		0.8475	-0.238715
T|TCGA-75-6206-01A-11R-1755-07	408.729	8.67853		354.94	8.47549		132.429	7.05993		4152.93	12.0203		3789.18	11.8877		5.0346	2.33188
T|TCGA-75-6207-01A-11R-1755-07	224.664	7.81803		2.1978	1.67708		64.444	6.03219		7015.38	12.7765		3049.68	11.5744		1.7582	0.814099
T|TCGA-75-6211-01A-11R-1755-07	411.236	8.68733		4.6022	2.48599		15.7791	4.06859		4779.09	12.2228		3079.56	11.5885		0.6575	-0.604937
T|TCGA-75-6212-01A-11R-1755-07	400.293	8.64851		30.3985	4.97262		32.7368	5.07625		15288.1	13.9002		1473.15	10.5247		3.8972	1.96244
T|TCGA-75-6214-01A-41R-1949-07	234.151	7.87744		0.9111	0.934403		70.968	6.16928		20819.4	14.3457		2588.41	11.3378		48.5916	5.60264
T|TCGA-75-7025-01A-12R-1949-07	997.16	9.96313		6.4297	2.8933		175.042	7.45977		8820.73	13.1068		1387.67	10.4384		4.5386	2.18225
T|TCGA-75-7027-01A-11R-1949-07	732.846	9.51933		9.8437	3.43879		113.938	6.84471		2486.1	11.2803		3210.18	11.6484		124.204	6.95657
T|TCGA-75-7030-01A-11R-1949-07	1122.4	10.1337		108.333	6.77259		235.042	7.8829		12966.7	13.6626		1305.2	10.3501		429.167	8.74539
T|TCGA-75-7031-01A-11R-1949-07	200	7.65105		1.0753	1.05332		13.9785	3.90482		2290.32	11.162		6007.55	12.5526		32.2581	5.01159
T|TCGA-78-7143-01A-11R-2039-07	236.18	7.88984		3.3589	2.12396		30.2303	4.96487		5664.59	12.468		3790.31	11.8881		16.3148	4.02811
T|TCGA-78-7145-01A-11R-2039-07	516.745	9.0161		1.7458	1.45723		104.012	6.71441		4699	12.1984		2714.65	11.4065		40.1525	5.32742
T|TCGA-78-7146-01A-11R-2039-07	161.851	7.34741		0	0		29.3532	4.92378		10167.2	13.3118		6413.92	12.647		3.4826	1.80016
T|TCGA-78-7147-01A-11R-2039-07	100.551	6.66606		59.861	5.92745		12.473	3.752		4409.76	12.1068		2029.01	10.9866		1.1737	0.231064
T|TCGA-78-7148-01A-11R-2039-07	349.513	8.45333		699.814	9.45289		55.2353	5.8134		4410	12.1069		2406.28	11.2326		99.9734	6.64347
T|TCGA-78-7149-01A-11R-2039-07	750.482	9.5536		559.691	9.13106		51.2821	5.70825		2206.78	11.1084		1691.21	10.7238		15.4398	3.94858
T|TCGA-78-7150-01A-21R-2039-07	421.836	8.72395		8.6059	3.26392		81.7728	6.37108		7307.52	12.8354		1725.76	10.753		663.224	9.37335
T|TCGA-78-7152-01A-11R-2039-07	345.404	8.43631		0.9285	0.947479		47.3538	5.59556		5835.65	12.5109		3857.02	11.9133		38.9972	5.2853
T|TCGA-78-7153-01A-11R-2039-07	252.994	7.98865		205.097	7.68718		12.8953	3.79653		3681.31	11.8464		4237.04	12.0488		162.727	7.34631
T|TCGA-78-7154-01A-11R-2039-07	367.912	8.52713		4274.45	12.0619		208.293	7.70938		11857.7	13.5337		4664.38	12.1875		994.196	9.95739
T|TCGA-78-7155-01A-11R-2039-07	130.943	7.04377		0	0		73.235	6.21403		922.454	9.8509		3528.35	11.7848		1.1574	0.210888
T|TCGA-78-7156-01A-11R-2039-07	523.01	9.03345		1315.3	10.3623		26.1194	4.76125		5348.88	12.3853		2836.45	11.4699		0	0
T|TCGA-78-7158-01A-11R-2039-07	170.017	7.41799		15.7676	4.0676		26.9378	4.80415		16425.3	14.0037		3835.26	11.9051		10.7884	3.43141
T|TCGA-78-7159-01A-11R-2039-07	466.782	8.86969		0.551	0.633199		46.281	5.56319		4288.15	12.0665		5431.41	12.4071		0.551	-0.859876
T|TCGA-78-7160-01A-11R-2039-07	775.533	9.6009		100.946	6.67167		170.808	7.42465		6275.08	12.6156		2224.6	11.1193		93.3754	6.54497
T|TCGA-78-7161-01A-11R-2039-07	373.674	8.54949		393.148	8.62259		135.125	7.08879		1015.57	9.98949		3281.86	11.6803		10.6554	3.41351
T|TCGA-78-7162-01A-21R-2066-07	804.976	9.65459		146.725	7.20677		72.2503	6.19476		7128.8	12.7996		1757.77	10.7795		1.0977	0.134484
T|TCGA-78-7163-01A-12R-2066-07	32.5259	5.0672		0	0		0.3424	0.424815		3593.94	11.8118		1902.25	10.8935		5.1357	2.36056
T|TCGA-78-7166-01A-12R-2066-07	205.19	7.68783		148.016	7.21932		14.543	3.95819		2094.96	11.0334		2323.22	11.1819		49.9331	5.64192
T|TCGA-78-7167-01A-11R-2066-07	383.358	8.58631		103.12	6.70211		39.2273	5.3301		5557.21	12.4404		3822.58	11.9003		2.0802	1.05672
T|TCGA-78-7220-01A-11R-2039-07	373.316	8.54811		190.966	7.58471		34.4872	5.14923		4777.25	12.2223		3289.15	11.6835		815.339	9.67126
T|TCGA-78-7535-01A-11R-2066-07	196.527	7.62591		0	0		18.1246	4.25736		3023.61	11.5625		1888.86	10.8833		0	0
T|TCGA-78-7536-01A-11R-2066-07	106.354	6.74623		0	0		5.1181	2.61308		2314.65	11.1772		6132.76	12.5823		0	0
T|TCGA-78-7537-01A-11R-2066-07	242.154	7.92573		0.3566	0.439995		70.9094	6.16811		12954	13.6612		2789.23	11.4457		1.0699	0.097476
T|TCGA-78-7539-01A-11R-2066-07	223.269	7.80909		0.5891	0.66821		65.9323	6.06463		4540.8	12.149		1966.43	10.9414		0	0
T|TCGA-78-7540-01A-11R-2066-07	254.515	7.99727		262.469	8.04149		63.2974	6.00669		2294.28	11.1645		3444.24	11.75		1263.96	10.3037
T|TCGA-78-7542-01A-21R-2066-07	411.409	8.68793		2.5099	1.81143		141.03	7.15006		8182.67	12.9985		3366.37	11.717		0.5578	-0.84218
T|TCGA-78-7633-01A-11R-2066-07	483.165	8.91935		162.092	7.34954		30.4952	4.97706		3027.64	11.5645		1996.93	10.9636		0	0
T|TCGA-78-8640-01A-11R-2403-07	174.01	7.4513		1.7505	1.45969		19.8395	4.38125		2311.89	11.1755		1715.53	10.7444		0.5835	-0.777195
T|TCGA-78-8648-01A-11R-2403-07	928.953	9.86101		1.5279	1.33794		286.394	8.16689		9545.45	13.2207		810.542	9.66274		13.751	3.78146
T|TCGA-78-8655-01A-11R-2403-07	261.685	8.03719		41.1653	5.39798		27.8657	4.85128		3184.93	11.6375		1523.75	10.5734		3.7999	1.92596
T|TCGA-78-8660-01A-11R-2403-07	283.094	8.15023		1444.87	10.4977		20.9993	4.45939		5926.48	12.5332		3452.63	11.7535		200.66	7.64861
T|TCGA-78-8662-01A-11R-2403-07	131.701	7.05203		0	0		31.767	5.03417		590.337	9.20784		2605.56	11.3474		0	0
T|TCGA-80-5607-01A-31R-1949-07	290.098	8.18536		7.323	3.0571		217.827	7.77365		4181.45	12.0301		2250.61	11.1361		91.9447	6.52269
T|TCGA-80-5608-01A-31R-1949-07	190.088	7.5781		43.2664	5.46814		129.618	7.02921		3537.21	11.7888		5055.09	12.3035		28.3714	4.82637
T|TCGA-80-5611-01A-01R-1628-07	119.052	6.90752		2.2297	1.6914		6.5106	2.90893		4576.92	12.1605		1553.51	10.6013		0	0
T|TCGA-83-5908-01A-21R-2287-07	535.111	9.06639		7.1348	3.02411		196.632	7.62667		3704.47	11.8554		1710.47	10.7402		2.2531	1.17191
T|TCGA-86-6562-01A-11R-1755-07	496.315	8.95802		1.6079	1.38289		185.882	7.54599		6518.02	12.6704		1679.21	10.7136		0	0
T|TCGA-86-6851-01A-11R-1949-07	447.476	8.80889		0.5696	0.650397		75.1695	6.25114		7139.28	12.8018		1679.57	10.7139		1.1393	0.188148
T|TCGA-86-7701-01A-11R-2170-07	546.607	9.097		6.3224	2.87232		85.353	6.43217		7365.65	12.8468		3152.78	11.6224		7.3762	2.88288
T|TCGA-86-7711-01A-11R-2066-07	421.53	8.72291		0.2943	0.372172		125.15	6.979		7078.58	12.7894		1941.73	10.9231		3.5315	1.82028
T|TCGA-86-7713-01A-11R-2066-07	231.475	7.86093		0.2405	0.310922		47.8086	5.60906		1436.42	10.4893		2613.85	11.352		2.1644	1.11397
T|TCGA-86-7714-01A-12R-2170-07	375.179	8.55527		137.218	7.1108		17.8571	4.23704		5370.3	12.3911		2155.07	11.0735		0	0
T|TCGA-86-7953-01A-11R-2187-07	257.922	8.01637		0.5909	0.669843		65.7744	6.06122		7085.9	12.7909		2474.03	11.2727		5.9089	2.56289
T|TCGA-86-7954-01A-11R-2187-07	362.584	8.50614		3.7464	2.24683		41.8923	5.42265		6666.92	12.703		3426.05	11.7423		10.9715	3.45569
T|TCGA-86-7955-01A-11R-2187-07	68.1557	6.11178		20.4835	4.42516		4.8196	2.54092		5750.13	12.4896		3132.46	11.6131		1.5061	0.590818
T|TCGA-86-8054-01A-11R-2241-07	292.119	8.19534		0.9991	0.999351		104.494	6.72102		1568.56	10.6161		5270.48	12.3637		1.6651	0.735609
T|TCGA-86-8055-01A-11R-2241-07	1369.61	10.4206		0.8573	0.893207		192.606	7.59698		8554.65	13.0627		1701.68	10.7327		3.4291	1.77783
T|TCGA-86-8056-01A-11R-2241-07	467.064	8.87056		2.0786	1.62227		250.002	7.97155		7262.77	12.8265		3321.66	11.6977		80.0277	6.32243
T|TCGA-86-8073-01A-11R-2241-07	426.877	8.74105		14.4355	3.94818		64.1141	6.0249		2498.02	11.2871		3301.94	11.6891		3.437	1.78115
T|TCGA-86-8074-01A-11R-2241-07	534.907	9.06584		5.0036	2.58583		100.572	6.66636		8104.72	12.9847		1605.44	10.6487		0.7148	-0.484388
T|TCGA-86-8075-01A-11R-2241-07	906.919	9.82642		9.9986	3.45925		304.885	8.25685		5666.05	12.4684		1369.52	10.4194		0	0
T|TCGA-86-8076-01A-31R-2241-07	458.905	8.84519		3.8979	2.29216		127.679	7.00763		7076.98	12.7891		1947.77	10.9276		7.406	2.88869
T|TCGA-86-8278-01A-11R-2287-07	539.988	9.07945		0.2593	0.332622		119.922	6.91794		12459.5	13.6051		2206	11.1072		1.815	0.85997
T|TCGA-86-8279-01A-11R-2287-07	389.997	8.61101		18.6667	4.29768		33.1496	5.0938		4678.81	12.1922		2101.33	11.0371		0	0
T|TCGA-86-8280-01A-11R-2287-07	567.677	9.15147		312.977	8.29452		106.383	6.74662		8425.3	13.0407		2002.55	10.9676		5.4526	2.44694
T|TCGA-86-8281-01A-11R-2287-07	423.677	8.73022		3.8301	2.27205		23.3287	4.60459		4597.84	12.1671		2650.06	11.3718		1.3928	0.477988
T|TCGA-86-8358-01A-11R-2326-07	687.125	9.42653		3.3156	2.10956		64.9851	6.04407		1219.47	10.2532		3477.37	11.7638		256.625	8.00352
T|TCGA-86-8359-01A-11R-2326-07	404.617	8.66398		9.113	3.33814		75.8688	6.26433		6907.65	12.7542		5233.9	12.3537		65.6136	6.03592
T|TCGA-86-8585-01A-11R-2403-07	261.367	8.03544		3.3084	2.10715		51.8323	5.72335		4932.89	12.2685		2955.55	11.5292		28.6732	4.84163
T|TCGA-86-8668-01A-11R-2403-07	819.338	9.68007		129.464	7.02751		72.8943	6.20739		5640.62	12.4619		1622.77	10.6642		24.5536	4.61786
T|TCGA-86-8669-01A-11R-2403-07	317.58	8.31551		1.8904	1.53127		73.724	6.2235		2604.91	11.3476		6400.77	12.644		5.041	2.33371
T|TCGA-86-8671-01A-11R-2403-07	754.374	9.56105		7.7146	3.12343		139.898	7.13851		9861.41	13.2677		807.274	9.65691		3.8573	1.94759
T|TCGA-86-8672-01A-21R-2403-07	380.457	8.57538		10.395	3.51033		11.781	3.67593		4433.13	12.1144		2950.1	11.5266		0	0
T|TCGA-86-8673-01A-11R-2403-07	238.774	7.90553		0.5865	0.665848		12.3167	3.73516		3607.04	11.817		2068.04	11.014		0	0
T|TCGA-86-8674-01A-21R-2403-07	125.913	6.9877		1.1242	1.08692		17.9876	4.24699		1741.99	10.7673		3593.04	11.811		1.6863	0.753861
T|TCGA-86-A456-01A-11R-A24H-07	341.86	8.42148		15.9692	4.08485		406.601	8.67101		3467.1	11.7599		3195.02	11.6416		28.9812	4.85705
T|TCGA-86-A4D0-01A-11R-A24H-07	167.054	7.39278		23.732	4.62831		21.8706	4.51542		761.75	9.57507		10171.7	13.3123		346.207	8.43549
T|TCGA-86-A4JF-01A-11R-A24X-07	216.658	7.76592		0	0		43.4078	5.47274		23131.9	14.4977		1965.76	10.9409		1.7717	0.825134
T|TCGA-86-A4P7-01A-11R-A24X-07	709.663	9.47302		4.2694	2.39764		86.2998	6.44791		7140.89	12.8021		1920.78	10.9075		2.8463	1.50909
T|TCGA-86-A4P8-01A-11R-A24X-07	1139.93	10.156		10.9389	3.5776		97.0738	6.6158		12353.2	13.5927		1101.64	10.1054		1.3674	0.451435
T|TCGA-91-6828-01A-11R-1858-07	508.418	8.9927		57.2391	5.86392		100.05	6.65893		5150.67	12.3308		5124.59	12.3232		0.8418	-0.248451
T|TCGA-91-6829-01A-21R-1858-07	591.735	9.21124		0.5163	0.600555		90.7486	6.51961		3436.24	11.747		2748.06	11.4242		2.065	1.04614
T|TCGA-91-6830-01A-11R-1949-07	1115.85	10.1252		10.728	3.55189		117.854	6.89305		7409.2	12.8553		2955.55	11.5292		111.111	6.79586
T|TCGA-91-6831-01A-11R-1858-07	363.326	8.50909		0	0		24.426	4.66823		4978.58	12.2818		2641.72	11.3673		0	0
T|TCGA-91-6835-01A-11R-1858-07	633.39	9.30923		165.689	7.38101		231.72	7.86245		8034.31	12.9721		2016.25	10.9775		3.6117	1.85268
T|TCGA-91-6836-01A-21R-1858-07	206.065	7.69394		0	0		45.7521	5.54696		1921.48	10.9088		1693.87	10.7261		0	0
T|TCGA-91-6840-01A-11R-1949-07	550.899	9.10826		11876.8	13.536		85.5765	6.4359		2228.81	11.1227		3976.24	11.9572		42.7883	5.41914
T|TCGA-91-6847-01A-11R-1949-07	284.099	8.15532		0.3427	0.425137		1903.37	10.8951		5921.52	12.532		3762.17	11.8773		0	0
T|TCGA-91-6848-01A-11R-1949-07	2249.78	11.1362		3.3499	2.12098		223.907	7.81318		11864.5	13.5345		66.9979	6.06604		1.6749	0.744075
T|TCGA-91-6849-01A-11R-1949-07	371.524	8.54119		15.5729	4.05075		161.146	7.34115		6317.02	12.6253		1582.87	10.6283		2.2247	1.15361
T|TCGA-91-7771-01A-11R-2170-07	1201.71	10.2321		35.4286	5.187		226.183	7.82771		5810.86	12.5048		3340.57	11.7059		266.286	8.05683
T|TCGA-91-8496-01A-11R-2403-07	531.477	9.05657		170.37	7.42097		68.9224	6.12768		18166.1	14.149		1860.91	10.8618		1.5488	0.631151
T|TCGA-91-8497-01A-11R-2403-07	671.422	9.39322		23.8292	4.63397		72.0702	6.19121		6018.86	12.5555		1198.75	10.2273		82.7404	6.37052
T|TCGA-91-8499-01A-11R-2403-07	203.846	7.67839		1.7723	1.47108		22.4487	4.55144		1807.71	10.8207		4735.5	12.2093		1.1815	0.24062
T|TCGA-91-A4BC-01A-11R-A24H-07	741.514	9.53628		0.6527	0.724825		56.7885	5.85271		5197.78	12.344		2343.34	11.1944		86.1619	6.42898
T|TCGA-91-A4BD-01A-11R-A24H-07	106.955	6.75428		2.63	1.85997		4.3834	2.42852		9874.9	13.2697		1692.86	10.7253		7.8901	2.98004
T|TCGA-93-7347-01A-11R-2187-07	660.649	9.36992		1.9425	1.55704		91.1927	6.52658		14487.2	13.8226		2324.01	11.1824		8.547	3.09542
T|TCGA-93-7348-01A-21R-2039-07	703.465	9.46038		47.5524	5.60147		245.027	7.94267		7544.98	12.8815		1894.17	10.8873		50.8546	5.66831
T|TCGA-93-8067-01A-11R-2287-07	283.509	8.15233		201.381	7.66093		58.0788	5.88457		3013.32	11.5576		5445.84	12.4109		351.777	8.45852
T|TCGA-93-A4JN-01A-11R-A24X-07	535.328	9.06697		4.1563	2.36634		167.456	7.39623		3723.61	11.8629		1352.45	10.4014		2.4938	1.31835
T|TCGA-93-A4JO-01A-21R-A24X-07	410.565	8.68498		1.046	1.03281		104.603	6.7225		7890.69	12.9461		1852.52	10.8553		4.7071	2.23484
T|TCGA-93-A4JP-01A-11R-A24X-07	792.575	9.63222		2.7822	1.91923		41.3362	5.40382		8194.11	13.0005		1748.05	10.7715		1.9873	0.99081
T|TCGA-93-A4JQ-01A-11R-A24X-07	863.221	9.75526		86.3121	6.44811		195.497	7.61836		7405.41	12.8546		2111.6	11.0441		158.675	7.30993
T|TCGA-95-7039-01A-11R-1949-07	438.007	8.7781		0	0		295	8.20945		6657.86	12.7011		1885	10.8803		0	0
T|TCGA-95-7043-01A-11R-1949-07	281.097	8.14005		1.5677	1.36048		10.1901	3.48415		514.991	9.0112		2117.18	11.0479		391.926	8.61444
T|TCGA-95-7562-01A-11R-2241-07	298.025	8.22412		0.4488	0.534858		25.5835	4.73246		4039.05	11.9802		4934.47	12.2687		0.4488	-1.15586
T|TCGA-95-7567-01A-11R-2066-07	282.006	8.14469		1.6878	1.42643		14.6273	3.966		2123.21	11.0527		2033.75	10.9899		0	0
T|TCGA-95-7944-01A-11R-2187-07	562.884	9.13926		1.4641	1.30106		61.9839	5.97691		7303.07	12.8345		1168.01	10.1898		31.4788	4.97631
T|TCGA-95-7947-01A-11R-2187-07	256.576	8.00886		0.6112	0.688136		15.7778	4.06848		2880.53	11.4926		2697.79	11.3976		1.8336	0.874679
T|TCGA-95-7948-01A-11R-2187-07	194.737	7.61277		1.6447	1.4031		31.25	5.01123		6574.67	12.6829		3297.69	11.6872		1.9737	0.980903
T|TCGA-95-8039-01A-11R-2241-07	492.1	8.94574		8.4778	3.24455		78.948	6.32099		6073.99	12.5687		2461.65	11.2654		10.0193	3.32471
T|TCGA-95-8494-01A-11R-2326-07	98.789	6.64081		0.6373	0.711319		24.8566	4.69246		5304.65	12.3733		3122.38	11.6084		1.2747	0.350158
T|TCGA-95-A4VK-01A-11R-A262-07	417.277	8.70831		121.523	6.93691		57.101	5.86049		4237.68	12.0494		1720.84	10.7489		77.1108	6.26886
T|TCGA-95-A4VN-01A-11R-A262-07	332.649	8.38219		0.9264	0.945907		80.1297	6.34216		6286.24	12.6182		2843.44	11.4734		5.095	2.34908
T|TCGA-95-A4VP-01A-21R-A262-07	419.342	8.71542		6.2901	2.86594		142.576	7.16567		4855.46	12.2457		2320.02	11.1799		69.7156	6.12341
T|TCGA-97-7546-01A-11R-2039-07	856.994	9.74482		13.5699	3.86492		732.291	9.51824		17122.7	14.0637		1613.78	10.6562		3.1315	1.64685
T|TCGA-97-7547-01A-11R-2039-07	411.677	8.68887		2.6261	1.85842		112.888	6.83147		10982.8	13.4231		3205.6	11.6464		7.8783	2.97788
T|TCGA-97-7552-01A-11R-2039-07	893.4	9.80478		66.9649	6.08672		123.941	6.9651		7393.11	12.8522		2638.61	11.3656		713.362	9.47849
T|TCGA-97-7553-01A-21R-2039-07	594.246	9.21734		9.3758	3.37515		192.802	7.59844		13168.1	13.6849		1572.9	10.6192		1.3394	0.421587
T|TCGA-97-7554-01A-11R-2039-07	660.055	9.36863		1.0005	1.00036		149.515	7.23376		4147.07	12.0182		2439.21	11.2522		0	0
T|TCGA-97-7937-01A-11R-2170-07	193.25	7.60177		0	0		26.8662	4.80044		9123.74	13.1556		2820	11.4615		0	0
T|TCGA-97-7938-01A-11R-2170-07	476.133	8.89825		119.638	6.91453		371.662	8.54172		7457.4	12.8647		4119.63	12.0083		22.9607	4.52109
T|TCGA-97-7941-01A-11R-2187-07	493.107	8.94868		183.403	7.52672		38.4919	5.30348		9740.07	13.2499		2141.97	11.0647		710.322	9.47233
T|TCGA-97-8171-01A-11R-2287-07	143.634	7.17627		14.8855	3.98964		5.0555	2.59825		6107.85	12.5767		3729.82	11.8649		205.308	7.68165
T|TCGA-97-8172-01A-11R-2287-07	818.399	9.67842		2.6462	1.86639		125.195	6.97951		8582.43	13.0673		1885.16	10.8805		0.5292	-0.918115
T|TCGA-97-8174-01A-11R-2287-07	909.37	9.83031		260.078	8.02834		121.352	6.9349		4053.38	11.9853		1766.88	10.787		3.559	1.83147
T|TCGA-97-8175-01A-11R-2287-07	210.623	7.72535		88	6.47573		55.5304	5.82095		7378.78	12.8494		2345.74	11.1958		1.7391	0.798341
T|TCGA-97-8176-01A-11R-2403-07	296.12	8.2149		88.0036	6.47579		54.5919	5.7968		3755.02	11.875		2935.03	11.5192		203.36	7.66789
T|TCGA-97-8177-01A-11R-2287-07	675.481	9.40191		17.8571	4.23704		204.705	7.68443		11349.2	13.4704		1500.35	10.5511		13.7363	3.77992
T|TCGA-97-8179-01A-11R-2287-07	568.56	9.1537		176.174	7.46902		21.657	4.50188		2446.64	11.2572		1934.8	10.918		9.3132	3.21928
T|TCGA-97-8547-01A-11R-2403-07	873.272	9.77194		64.3464	6.03004		76.6028	6.27804		9355.5	13.1918		867.91	9.7614		0.766	-0.384584
T|TCGA-97-8552-01A-11R-2403-07	494.512	8.95278		21.3415	4.48165		64.6341	6.03637		8132.32	12.9896		1453.05	10.5049		6.0976	2.60824
T|TCGA-97-A4LX-01A-11R-A24X-07	540.21	9.08004		1.7596	1.46446		60.7076	5.94738		7006.01	12.7746		2205.71	11.107		4.3991	2.13721
T|TCGA-97-A4M0-01A-11R-A24X-07	198.494	7.64021		1.8248	1.49815		37.4088	5.26336		8006.39	12.9671		2172.91	11.0854		0.9124	-0.132262
T|TCGA-97-A4M1-01A-11R-A24X-07	485.56	8.92648		84.1899	6.41261		27.303	4.82288		12337.2	13.5909		1702.89	10.7338		2.4474	1.29125
T|TCGA-97-A4M2-01A-12R-A24X-07	548.101	9.10093		7.2245	3.03993		28.4165	4.87855		9593.69	13.228		1997.35	10.9639		1.9265	0.945982
T|TCGA-97-A4M3-01A-11R-A24X-07	538.189	9.07465		1.5175	1.33199		153.723	7.27354		6966.11	12.7663		2235.71	11.1265		1.5175	0.601697
T|TCGA-97-A4M5-01A-11R-A24X-07	636.935	9.31726		4.6064	2.48707		76.16	6.26978		4749.16	12.2138		1523.87	10.5735		219.849	7.78037
T|TCGA-97-A4M6-01A-11R-A24X-07	503.027	8.97736		13.2496	3.83285		61.2222	5.95936		13238.6	13.6926		1358.31	10.4076		0	0
T|TCGA-97-A4M7-01A-11R-A24X-07	760.834	9.57333		88.9557	6.49114		130.623	7.04027		10178.3	13.3134		1044.69	10.0289		107.434	6.74731
T|TCGA-99-7458-01A-11R-2039-07	942.776	9.8823		20.1937	4.40556		101.127	6.67422		11111.1	13.4399		2448.07	11.2574		2.9794	1.57502
T|TCGA-99-8025-01A-11R-2241-07	492.543	8.94703		0.6664	0.736735		50.8164	5.69534		2614.13	11.3527		2993.34	11.5475		6.3312	2.66248
T|TCGA-99-8028-01A-11R-2241-07	965.216	9.9162		3.876	2.2857		257.488	8.01395		12322.5	13.5891		1319.12	10.3654		1.7226	0.784588
T|TCGA-99-8032-01A-11R-2241-07	700.499	9.4543		21.5117	4.4926		70.9846	6.16962		3766.5	11.8794		4037.15	11.9791		30.5075	4.93109
T|TCGA-99-8033-01A-11R-2241-07	360.723	8.49874		3.125	2.04439		51.5312	5.7151		6435.16	12.652		2403.9	11.2312		1.9531	0.965766
T|TCGA-99-AA5R-01A-11R-A39D-07	1305.44	10.3514		21.7155	4.50561		57.9045	5.88031		7673.18	12.9058		994.571	9.95793		0	0
T|TCGA-J2-8192-01A-11R-2241-07	1397.67	10.4498		1.5016	1.32285		184.653	7.53647		12292.1	13.5856		1639.8	10.6793		0	0
T|TCGA-J2-8194-01A-11R-2241-07	528.565	9.04866		3.4889	2.16636		293.454	8.2019		4082.42	11.9956		2764.49	11.4328		1.3083	0.387693
T|TCGA-J2-A4AD-01A-11R-A24H-07	371.092	8.53952		0.812	0.857583		28.0146	4.85871		1588.71	10.6346		3870.89	11.9184		2.8421	1.50696
T|TCGA-J2-A4AE-01A-21R-A24H-07	395.662	8.63177		31.3239	5.01453		335.697	8.39531		7206.26	12.8152		2367.03	11.2089		1.773	0.826193
T|TCGA-J2-A4AG-01A-11R-A24H-07	404.109	8.66216		0	0		667.781	9.38539		7894.75	12.9469		1775.16	10.7937		0	0
T|TCGA-L4-A4E5-01A-11R-A24X-07	289.06	8.18021		0.4551	0.541118		39.1354	5.3268		1408.87	10.4614		2520.6	11.2995		0	0
T|TCGA-L4-A4E6-01A-11R-A24H-07	776.021	9.60181		27.8096	4.84848		79.5355	6.33155		12091.1	13.5618		996.14	9.96021		5.0057	2.32357
T|TCGA-L9-A443-01A-12R-A24H-07	500.913	8.97129		1.6847	1.42476		40.994	5.39211		6853.85	12.7429		2714.03	11.4062		24.1471	4.59378
T|TCGA-L9-A444-01A-21R-A24H-07	607.669	9.24951		1.5186	1.33262		46.2187	5.56129		5483.68	12.4212		1981.02	10.952		0	0
T|TCGA-L9-A50W-01A-12R-A39D-07	252.401	7.98528		294.863	8.20879		25.885	4.74873		6692.95	12.7086		2247.12	11.1339		104.29	6.70446
T|TCGA-L9-A5IP-01A-21R-A39D-07	330.075	8.37101		0	0		560.933	9.13426		2622.26	11.3571		2241.46	11.1302		13.5846	3.7639
T|TCGA-L9-A743-01A-43R-A39D-07	615.099	9.26702		5.6657	2.73676		546.77	9.09743		6344.19	12.6314		1937.67	10.9201		54.7686	5.77528
T|TCGA-L9-A7SV-01A-11R-A39D-07	211.49	7.73125		1.1316	1.09194		20.7092	4.44023		4401.36	12.1041		2744.62	11.4224		0	0
T|TCGA-L9-A8F4-01A-11R-A39D-07	376.59	8.56068		106.657	6.75029		69.6405	6.14242		3884.81	11.924		2735.01	11.4173		7.1104	2.82993
T|TCGA-MN-A4N1-01A-11R-A24X-07	194.586	7.61166		17.4509	4.20562		14.5424	3.95814		1974.03	10.9477		1923.34	10.9094		46.1203	5.52733
T|TCGA-MN-A4N4-01A-12R-A24X-07	576.237	9.17302		0.4805	0.566084		42.7615	5.45159		3338.76	11.7055		2302.4	11.1689		0	0
T|TCGA-MN-A4N5-01A-11R-A24X-07	383.555	8.58705		17.7165	4.22624		44.8819	5.51985		4061.81	11.9883		2705.91	11.4019		35.8268	5.16297
T|TCGA-MP-A4SV-01A-11R-A24X-07	352.103	8.46395		2.1377	1.64971		40.5729	5.37757		3935.87	11.9428		3283.89	11.6812		0	0
T|TCGA-MP-A4SW-01A-21R-A24X-07	316.53	8.31075		0.4554	0.541416		53.7341	5.77437		9040.07	13.1423		3409.84	11.7355		25.5009	4.67248
T|TCGA-MP-A4SY-01A-21R-A24X-07	661.514	9.37181		47.1892	5.59064		66.199	6.07037		11463.5	13.4849		3949.6	11.9475		0.8659	-0.207728
T|TCGA-MP-A4T4-01A-11R-A262-07	515.515	9.01267		0.4833	0.56881		70.9135	6.16819		8076.85	12.9798		2806.66	11.4546		0.9667	-0.0488599
T|TCGA-MP-A4T6-01A-32R-A262-07	115.477	6.8639		4.0256	2.3293		15.6157	4.05448		8918.94	13.1228		1636.59	10.6765		4.3916	2.13475
T|TCGA-MP-A4T7-01A-11R-A24X-07	290.253	8.18613		80.7239	6.35269		64.4026	6.03128		3980.17	11.959		1585.37	10.6306		0.4411	-1.18082
T|TCGA-MP-A4T8-01A-11R-A24X-07	348.976	8.45111		1196.01	10.2252		63.3155	6.00709		2672.55	11.3845		6657.85	12.7008		1.6798	0.748289
T|TCGA-MP-A4T9-01A-11R-A24X-07	597.372	9.2249		18.3194	4.27198		198.248	7.63842		7354.84	12.8447		1737.55	10.7628		8.3632	3.06406
T|TCGA-MP-A4TA-01A-21R-A24X-07	187.835	7.56099		749.726	9.55214		50.4934	5.68632		2144.56	11.0671		3474.36	11.7625		390.617	8.60961
T|TCGA-MP-A4TC-01A-11R-A24X-07	485.896	8.92747		18.1984	4.26291		173.221	7.44478		5892.17	12.5248		1999.99	10.9658		0	0
T|TCGA-MP-A4TD-01A-32R-A262-07	508.132	8.9919		3.45	2.15381		227.013	7.83297		2414.49	11.2381		2413.5	11.2369		6.4071	2.67967
T|TCGA-MP-A4TE-01A-22R-A466-07	72.2467	6.19469		12.7753	3.78401		7.9295	3.15858		1210.13	10.2421		4582.82	12.162		207.489	7.69689
T|TCGA-MP-A4TF-01A-11R-A262-07	238.173	7.90191		78.3034	6.30931		85.571	6.43581		3989.4	11.9623		3452.7	11.7535		8.9723	3.16548
T|TCGA-MP-A4TH-01A-31R-A262-07	539.737	9.07878		1.3838	1.25326		136.07	7.09877		6250.46	12.61		3062.28	11.5804		21.2177	4.4072
T|TCGA-MP-A4TI-01A-21R-A24X-07	702.196	9.45778		1.5377	1.34352		138.389	7.12297		20449.3	14.3198		2412.08	11.2361		3.5879	1.84314
T|TCGA-MP-A4TJ-01A-51R-A262-07	620.087	9.27865		4.3668	2.42406		325.589	8.35133		10875.1	13.4089		1703.93	10.7347		28.821	4.84905
T|TCGA-MP-A4TK-01A-11R-A24X-07	822.491	9.68561		21.793	4.51052		92.3923	6.54523		13803.9	13.7529		1317.48	10.3636		0.9906	-0.0136255
T|TCGA-MP-A5C7-01A-11R-A262-07	236.124	7.8895		629.111	9.29946		22.409	4.54899		1306.77	10.3529		2601.52	11.3451		9.5446	3.25468
T|TCGA-NJ-A4YF-01A-12R-A262-07	152.175	7.25904		3.6452	2.21574		46.7801	5.57834		1933.78	10.918		3860.87	11.9147		0	0
T|TCGA-NJ-A4YG-01A-22R-A262-07	395.497	8.63116		61.2009	5.95886		49.5439	5.65947		13910.5	13.764		2716.51	11.4075		25.4042	4.667
T|TCGA-NJ-A4YI-01A-11R-A262-07	149.043	7.22924		96.6767	6.60994		15.4414	4.03926		14052.4	13.7786		1871.1	10.8697		10.7419	3.42518
T|TCGA-NJ-A4YP-01A-11R-A262-07	775.407	9.60067		248.221	7.96128		102.106	6.68799		5373.48	12.3919		1823.17	10.8322		218.75	7.77314
T|TCGA-NJ-A4YQ-01A-11R-A262-07	311.362	8.28708		1.2555	1.17345		33.8355	5.12249		6221.59	12.6033		2154.43	11.0731		1.2555	0.328262
T|TCGA-NJ-A55A-01A-11R-A262-07	515.167	9.0117		9.6162	3.4082		146.866	7.20815		5960.31	12.5414		1234.37	10.2696		8.742	3.12796
T|TCGA-NJ-A55O-01A-11R-A262-07	357.077	8.48413		3.5006	2.17012		71.6861	6.18361		5700.7	12.4772		2472.58	11.2718		226.954	7.82626
T|TCGA-NJ-A55R-01A-11R-A262-07	508.221	8.99215		1.9223	1.5471		40.6079	5.37879		2533.07	11.3072		2011.66	10.9742		432.03	8.75499
T|TCGA-NJ-A7XG-01A-12R-A39D-07	174.47	7.45508		30.6812	4.98556		23.7665	4.63032		2468.23	11.2698		2778.25	11.44		1.8317	0.873183
T|TCGA-O1-A52J-01A-11R-A262-07	173.775	7.44936		1.9139	1.54295		88.5167	6.48408		9504.78	13.2146		1244.02	10.2808		0.9569	-0.0635599
T|TCGA-S2-AA1A-01A-12R-A39D-07	1028.89	10.0083		28.1734	4.86658		421.592	8.72312		7764.72	12.9229		1149.21	10.1664		444.878	8.79726

## Sheet: Fig 1
B, C
		L32		Itih2			Zeb1
	307P	13.261		28.427	2.787e-05		23.545	0.00082189
	307P	13.301		28.439	2.764e-05		23.639	0.00076987
	307P	13.326	13.296	28.18	3.307e-05	2.953e-05	23.857	0.00066209	0.00075129
	344P	13.412		19.159	0.0185208		22.053	0.00249221
	344P	13.379		19.251	0.0173763		22.756	0.00153073
	344P	13.422	13.404	19.215	0.0178233	0.0179068	22.326	0.00206259	0.00202851
	344LN	13.452		20.149	0.0095504		21.206	0.00459313
	344LN	13.491		20.097	0.00990584		22.232	0.0022555
	344LN	13.375	13.439	20.133	0.00966245	0.00970623	20.822	0.00599368	0.00428077
	344SQ	13.351		21.975	0.00255386		21.464	0.00363859
	344SQ	13.36		21.882	0.00272389		21.667	0.00316168
	344SQ	13.374	13.362	21.772	0.00293924	0.002739	21.544	0.00344314	0.00341447
	393P	13.518		24.995	0.00035451		24.331	0.00056157
	393P	13.523		25.14	0.00032058		24.309	0.00057043
	393P	13.558	13.533	25.161	0.00031601	0.00033037	24.4	0.00053552	0.00055584
	393LN	13.073		29.485	1.175e-05		28.378	2.531e-05
	393LN	13.085		29.387	1.258e-05		28.527	2.281e-05
	393LN	13.164	13.108	29.169	1.462e-05	1.298e-05	27.575	4.414e-05	3.075e-05
	412P	13.294		28.699	2.221e-05		28.982	1.825e-05
	412P	13.237		29.118	1.662e-05		29.14	1.636e-05
	412P	13.192	13.241	28.451	2.638e-05	2.174e-05	29.235	1.532e-05	1.664e-05
	531P1	13.197		28.097	3.169e-05		24.644	0.00034695
	531P1	13.097		27.962	3.481e-05		24.591	0.00036008
	531P1	13.16	13.151	28.154	3.045e-05	3.232e-05	24.717	0.00032984	0.00034562
	531P2	12.884		22.476	0.00129688		21.188	0.00316649
	531P2	12.83		22.49	0.00128419		21.078	0.00341635
	531P2	12.94	12.885	22.517	0.00126059	0.00128055	21.274	0.00298347	0.00318877
	531LN1	13.28		24.631	0.00041408		21.184	0.00451552
	531LN1	13.42		24.657	0.00040684		20.599	0.0067739
	531LN1	13.481	13.394	24.579	0.00042925	0.00041672	21.364	0.00398598	0.0050918
	531LN2	13.493		23.618	0.00085569		21.407	0.00396104
	531LN2	13.383		23.531	0.00090833		21.375	0.00404828
	531LN2	13.406	13.427	23.651	0.00083626	0.00086676	21.652	0.00334207	0.0037838
	531LN3	13.41		22.435	0.00184483		21.356	0.00389603
	531LN3	13.352		22.485	0.00178224		21.178	0.0044082
	531LN3	13.295	13.353	22.369	0.0019311	0.00185272	21.517	0.00348569	0.00392997
	713P	13.227		29.154	1.716e-05		25.765	0.00017983
	713P	13.309		28.804	2.189e-05		25.376	0.00023559
	713P	13.436	13.324	29.453	1.396e-05	1.767e-05	25.201	0.00026584	0.00022709
D
		393P			344SQ			393P-vec			393P-ZEB1
	Itih1	0.00204398	0.00229502	0.0021932	0.00176774	0.00155655	0.00146057	0.00143328	0.00256004	0.00248983	0.00113758	0.00116386	0.00113476
	Itih2	6.58296e-05	5.96208e-05	6.6499e-05	0.0178924	0.0171643	0.0179163	4.23694e-05	4.27158e-05	4.02601e-05	0.0337836	0.0330768	0.032295
	Itih3	0.00287835	0.002953	0.0028554	0.00289589	0.00270125	0.00263469	0.00364188	0.00356563	0.00420274	0.00545229	0.00611525	0.00626816
	Itih4	0.000381037	0.000405401	0.000389249	0.000218396	0.000221102	0.000226924	0.000416954	0.000422541	0.000417315	0.000462908	0.000663026	0.000496848
	Itih5	0.002512	0.00208464	0.000476357	0.000286124	0.000265378	0.000279735	0.000281759	0.000232888	0.000253182	0.000281946	0.000285113	0.000323245
E	TCGA data sheet
F
		HCC827			H1299
	ZEB1	0.996536	1.06068	0.942781	14.8425	12.5678	13.4698
	ITIH2	ND	ND	ND	9.6242	6.30574	7.60352
G
		vec			ZEB1
	ZEB1	0.979978	0.779608	1.24041	54.0974	41.8596	48.7553
	ITIH2	ND	ND	ND	0.0784267	0.122215	0.0811924
H	Itih2 mRNA				Zeb1 mRNA
	NTC	shA	shB		NTC	shA	shB
	0.0155107	0.00649139	0.00561921		0.00336033	0.00128665	0.000142747
	0.0151153	0.00568167	0.0055799		0.00301716	0.00128846	0.000154247
	0.0144362	0.00593266	0.00539535		0.00307307	0.00121905	0.000177495
J
		+ ZEB1			+ vec
	pGL3	0.968773	1.03109	1.00014	0.80565	1.02937	1.16498
	Mut	1.24739	1.35217	1.5844	0.801675	0.765018	0.864448
	-185	0.863291	0.80327	1.2173	0.687742	0.727463	0.829606
	-733	1.65602	1.8975	2.01816	0.854751	1.06709	1.18748
	-1,201	1.54609	2.18475	2.25219	1.04355	1.04763	0.957922
	-1,671	3.03375	3.20964	2.72353	1.11275	1.18083	1.29448

## Sheet: Fig 2
A
		L32		Itih2
	344SQ-NTC	14.6799		21.954	0.006372	0.974005
	344SQ-NTC	14.6619		21.8767	0.00672275	1.02762
	344SQ-NTC	14.6381	14.6599	21.9183	0.00653143	0.998375
	Itih2-shC	14.8873		24.2503	0.00153188	0.234159
	Itih2-shC	14.8684		24.2114	0.00157373	0.240555
	Itih2-shC	14.9438	14.8998	24.4084	0.00137287	0.209853	1.8087e-06
	Itih2-shD	14.179		24.328	0.000926912	0.141685
	Itih2-shD	14.2475		24.2988	0.000945864	0.144582
	Itih2-shD	14.3317	14.2528	24.3618	0.000905439	0.138403	6.53049e-07
	Itih2-shE	13.9307		24.447	0.000676705	0.103439
	Itih2-shE	13.9347		24.348	0.000724728	0.11078
	Itih2-shE	13.888	13.9178	24.4311	0.000684186	0.104583	5.65179e-07
B
	NTC	shC	shE
	1557.33	757	883.667
	1404	695.333	772
	1205.33	665.333	714.667
C
	NTC	shC	shE
	66.2802	43.3326	47.074
	56.1593	55.8606	44.3863
	55.5957	58.9875	32.2422
	72.065	59.9936	38.4159
	48.5039	37.1174	31.7471
	54.6559	37.8262	34.4537
	62.5461	41.5743	39.7946
	70.2794	37.5583	32.2088
	72.8448	35.9665	39.2526
	87.8862	35.5369	38.9163
	89.6305	39.7615	44.9626
	82.2801	38.0552	47.7509
D
	vec	ITIH2
	1.05136	1.91412
	0.902487	1.95867
	1.04616	2.17919
E	primary tumor vol.				total metastasis (n)
	NTC	shC	shE		NTC	shC	shE
	1.152	1.008	1.08		20	4	0
	0.6	0.8	2.7455		5	0	5
	2.432	1.521	1.568		7	1	0
	1.008	0.864	1.9125		7	0	0
	1.96	1.2675	0.936		6	8	6
	1.666	0.7	1.9125		23	0	2
	0.405	0.7	1.764		12	9	3
	1.352	0.936	1.08		6	1	3
	1.183	0.7	1.0285		11	1	8
	1.152				19
F	lymph mets (n)				local lung mets (n)
	NTC	shC	shE		NTC	shC	shE
	22	9	6		11	4	4
	9	15	9		5	3	9
	18	13	8		4	5	4
	17	15	5		5	3	1
	18	16	6		16	6	2
	14	9	5		10	5	1
	11	9	2		5	5	2
	18	6			11	6
G	metastatic area (%)
	NTC	shC
	13.3267	0.019956
	11.7608	0.048872
	6.59999	0.010124
	17.3977	0.059805
	5.27787	0
H	KM plot
		high ITIH2 (n=497)	low ITIH2 (n=409)
	60	0
	69	0
	59	1
	9	1
	62	0
	21	1
	39	0
	35	0
	4	0
	106	0
	25	0
	0	1
	69	0
	7	1
	43	1
	30	1
	3	1
	57	1
	25	1
	36	1
	9	1
	1	1
	43	1
	0	1
	0	1
	6	0
	24	1
	0	1
	93	0
	3	1
	62	0
	84	0
	19	0
	51	1
	30	1
	52	0
	18	0
	4	1
	87	0
	34	1
	19	0
	79	1
	154	0
	163	0
	64	0
	94	1
	131	0
	160	0
	158	0
	76	0
	28	0
	5	1
	0	1
	50	1
	101	0
	168	0
	15	0
	7	1
	21	0
	21	0
	12	1
	36	0
	14	1
	33	0
	38	0
	52	1
	10	1
	12	0
	30	0
	108	0
	54	0
	22	0
	56	0
	0	1
	160	0
	61	0
	8	1
	46	1
	23	0
	19	1
	10	1
	20	1
	25	1
	64	1
	12	1
	14	1
	10	1
	32	1
	6	1
	15	1
	7	1
	41	1
	0	1
	0	1
	0	1
	8	1
	3	1
	47	0
	50	1
	14	1
	66	0
	44	0
	70	0
	74	0
	37	1
	65	0
	4	0
	23	1
	21	0
	6	1
	10	1
	37	1
	1	1
	37	1
	8	1
	33	0
	85	0
	35	1
	91	0
	39	1
	33	0
	8	1
	62	0
	1	1
	4	0
	13	1
	23	1
	93	0
	12	0
	19	1
	32	0
	21	1
	60	0
	50	0
	7	1
	37	0
	54	0
	31	0
	38	0
	90	0
	10	1
	44	0
	9	1
	90	0
	65	0
	50	0
	80	0
	27	1
	60	0
	26	0
	55	1
	22	0
	63	0
	68	0
	7	0
	19	1
	36	0
	5	1
	13	1
	26	1
	10	1
	42	0
	29	1
	50	0
	5	1
	7	1
	11	1
	48	0
	29	0
	37	0
	15	1
	24	0
	44	0
	30	0
	26	1
	88	0
	16	1
	46	0
	56	0
	40	0
	38	0
	43	0
	55	0
	7	1
	36	0
	6	1
	21	1
	62	0
	36	1
	11	1
	11	1
	31	1
	43	0
	41	0
	43	0
	32	0
	64	0
	107	0
	14	1
	96	0
	17	1
	90	0
	11	1
	58	1
	3	1
	110	0
	110	0
	3	1
	77	1
	35	1
	5	1
	87	0
	88	0
	74	0
	6	1
	44	1
	55	0
	36	0
	7	1
	85	0
	6	1
	13	1
	105	0
	97	0
	4	1
	16	1
	25	1
	63	0
	4	1
	90	0
	85	0
	69	1
	29	1
	60	0
	64	0
	63	0
	11	1
	95	0
	74	0
	56	1
	17	1
	48	0
	44	1
	12	1
	28	1
	17	1
	5	1
	5	1
	10	1
	75	1
	12	1
	7	1
	84	1
	17	1
	12	1
	5	1
	14	1
	17	1
	0	1
	27	1
	17	1
	123	0
	30	0
	12	1
	91	0
	35	1
	19	1
	27	1
	70	0
	10	1
	0	0
	14	0
	61	0
	104	0
	4	0
	3	1
	25	1
	8	1
	78	0
	25	1
	56	0
	18	1
	0	0
	40	1
	11	1
	89	1
	14	1
	83	0
	22	1
	42	0
	4	1
	3	1
	7	0
	82	0
	1	0
	8	1
	36	0
	67	0
	0	1
	37	1
	9	1
	4	1
	7	1
	5	1
	72	0
	17	1
	53	1
	23	0
	0	1
	13	1
	11	1
	23	1
	150	0
	11	1
	21	1
	6	1
	3	1
	23	1
	16	1
	69	1
	0	1
	0	1
	0	1
	0	1
	0	1
	0	1
	0	1
	0	1
	0	1
	0	1
	0	1
	0	1
	0	1
	0	1
	50.0667	0
	127.033	0
	121.8	0
	98.9	0
	45.7	0
	49.3667	0
	33.7	0
	37.8333	0
	48.2333	0
	35.3333	0
	44.5333	0
	45.0667	0
	9.8	1
	8.6	1
	33.1333	1
	21.3	1
	10.3	1
	22.4	1
	5.33333	1
	33.8398	0
	34.7598	1
	32.6571	0
	9.42916	1
	9.00205	1
	31.6057	1
	35.384	0
	40.2136	1
	44.6817	0
	7.16222	1
	24.2464	0
	31.4086	1
	7.42505	1
	10.2834	1
	46.423	0
	12.386	1
	50.5626	1
	18.0698	1
	43.0719	1
	37.6838	1
	121	0
	58	0
	64	0
	175	0
	203	0
	113	0
	56	0
	12	1
	13	0
	99	0
	117	0
	61	0
	123	0
	129	0
	100	0
	21	1
	16	1
	53.6667	0
	60.8667	0
	24.1	1
	17.0667	1
	35.0667	1
	20.7333	1
	21.8667	1
	8.63333	0
	76.3	0
	49.1667	0
	80.8333	0
	50.6667	0
	55.1	0
	39.8667	0
	18	1
	8.43333	1
	20.4333	1
	17.9333	1
	19.5667	1
	32.9	1
	56.8667	1
	41.7333	1
	82.8667	0
	34.7333	0
	97.1	0
	65.4667	0
	61.8667	0
	61.9667	0
	62.0333	0
	60.3	0
	47.5333	0
	61.8667	0
	55.4333	0
	63.9	0
	38.7333	0
	41.0333	0
	54.1	0
	27.7	0
	86.1667	0
	81.4	0
	61.1333	0
	76.1667	0
	85.3667	0
	61.3667	0
	81	0
	48	0
	39	0
	8	1
	8	1
	33	0
	40	1
	13	1
	47	0
	39	0
	61	0
	12	1
	27	1
	43	0
	29	1
	5	1
	44	0
	26	1
	6	1
	90		0
	88		0
	82		0
	19		1
	50		1
	75		0
	45		1
	76		0
	72		0
	64		0
	67		0
	81		0
	34		0
	77		0
	59		0
	77		0
	69		0
	37		1
	70		0
	76		0
	68		0
	16		1
	22		1
	35		0
	69		1
	60		1
	21		1
	3		1
	48		1
	52		1
	43		1
	76		0
	7		1
	27		1
	75		0
	79		0
	65		0
	10		1
	32		1
	62		0
	15		1
	11		1
	35		0
	46		0
	1		0
	70		0
	76		0
	63		0
	60		0
	62		0
	50		0
	15		1
	11		1
	59		0
	10		1
	33		1
	8		1
	63		0
	3		1
	25		1
	66		0
	55		0
	59		0
	1		1
	23		0
	93		0
	52		0
	45		1
	25		0
	58		0
	35		1
	38		0
	65		0
	37		0
	8		0
	22		0
	7		0
	62		0
	35		1
	35		1
	14		1
	32		0
	60		0
	80		0
	70		0
	6		0
	18		0
	94		0
	72		0
	21		0
	8		0
	60		0
	15		0
	2		0
	16		0
	10		0
	61		0
	1		0
	41		0
	18		0
	23		0
	19		0
	89		0
	7		0
	50		0
	62		0
	2		1
	32		0
	15		0
	91		0
	54		0
	12		1
	99		0
	1		0
	50		0
	221		0
	6		1
	5		1
	132		0
	9		1
	4		1
	59		0
	17		0
	62		0
	72		0
	46		0
	5		1
	111		0
	102		1
	118		0
	153		0
	106		0
	95		0
	62		0
	22		1
	27		1
	29		1
	0		1
	13		1
	15		0
	2		1
	4		1
	68		0
	3		1
	70		1
	56		1
	21		1
	84		0
	84		0
	22		1
	0		1
	21.3333		0
	65.3		0
	51.0667		0
	68.3333		0
	53.2667		0
	29.6333		0
	49.6		0
	96.5333		0
	43.1667		0
	40.8667		0
	39.6667		0
	43.7667		0
	46.9667		0
	73.9333		0
	42.6667		0
	39.2333		0
	48.9667		0
	40.3		0
	32.6		1
	3.26667		1
	3.3		1
	104.9		1
	6.33333		1
	6.26667		1
	7.66667		1
	18.4667		1
	30.8333		1
	32.5667		1
	15.6667		1
	14.4333		1
	3.93333		1
	4.96667		1
	4.46667		1
	4.56667		1
	34.5333		1
	18.6333		1
	20.0667		1
	16.6333		1
	25.5333		1
	4.63333		1
	7.9		1
	1.6		1
	11.1667		1
	4.7		1
	27.1704		0
	25.5606		0
	39.0965		0
	26.3491		0
	40.7064		0
	40.6078		0
	50.1027		0
	5.58522		0
	35.6797		0
	15.7043		1
	21		0
	86		0
	81		1
	68		0
	118		0
	87		0
	51		0
	28		1
	18		1
	28		1
	6		1
	8		0
	88		1
	131		0
	101		0
	3		1
	88		0
	84		0
	116		0
	108		0
	46		0
	59		0
	54		1
	62		0
	25		0
	50		1
	18		1
	85		0
	12		1
	81		0
	69		0
	52		0
	72		0
	0		0
	175		0
	49		0
	25		1
	150		0
	16		1
	127		0
	18		0
	56		0
	177		0
	137		0
	164		1
	89		0
	65		0
	2		0
	13		0
	14		0
	134		0
	0		0
	7		1
	51		0
	104		1
	11		1
	107		0
	99		0
	17		1
	3		1
	16		1
	13		1
	102		1
	28		1
	193		0
	12		1
	205		0
	8.43333		1
	1.9		1
	86.7		0
	39.1		0
	78.9667		0
	62.6333		0
	20.2		0
	4.76667		0
	63.9667		0
	61.1667		0
	60.9333		0
	45.3		1
	19.6667		1
	14.6		1
	28.7		1
	17.9333		1
	48.7333		1
	49.1667		0
	61.8667		0
	102.233		0
	38.0667		0
	60.8333		0
	67.1333		0
	73.0333		0
	111.4		0
	44.2667		0
	97.5		0
	96		0
	57.4667		0
	54.6		1
	10.5		1
	3.3		1
	3.33333		1
	5.43333		1
	6.53333		1
	22.5333		1
	8.33333		1
	42.7		1
	9.9		1
	21.1667		1
	27.1		1
	46.2333		1
	38.1333		1
	8.6		1
	9.06667		1
	26		1
	9.56667		1
	45.4333		1
	6.6		1
	33.2333		1
	63.8667		0
	68.2667		0
	51.3		0
	21.2		0
	10.6		0
	66.8333		0
	65.5		0
	52.2		0
	33		0
	24.3		0
	78.4667		0
	27.2667		0
	66.9667		0
	84.9667		0
	113.7		0
	60.2		0
	64.5667		0
	45.8333		0
	58.5333		0
	53.2333		0
	57.1333		0
	54.5667		0
	56.7333		0
	68.3333		0
	41.8667		0
	27.2667		0
	38.4667		0
	101.933		0
	64.7		0
	53.2		0
	81.6667		0
	62.7		0
	54.5667		0
	67.8		0
	71.1333		0
	15.3667		1
	10.4333		1
	11.3667		1
	21.0333		1
	13.0667		1
	16		1
	26.3333		1
	27.5		1
	57.5		1
	12.8		1
	76.0667		1
	27.7333		1
	37.5333		1
	25.7333		1
	16.5		1
	41.4		1
	27.5667		1
	34.9		1
	11.8667		1
	15.4333		1
	18.2333		1
	18.9		1
	24.6667		0
	42.2333		0
	33.9		0
	34.7		0
	61.9667		0
	57.2333		0
	49.8		0
	25.1333		0
	13.4333		0
	57.7667		0
	64.7		0
	25.8		0
	60.1		0
	63.7333		0
	49.3667		0
	41.0333		0
	111.733		0
	71.9333		0
	115.533		0
	108.767		0
	60.7667		0
	81.6333		0
	66.6		0
	61.7333		0
	63.1333		0
	55.6333		0
	106.3		0
	60.7333		0
	85.0667		0
	98.9333		0
	102.2		0
	47.0667		0
	43.9		0
	39.3333		0
	56.2667		0
	47.2333		0
	49.6333		0
	61.6		0
	59.3333		0
	69.4667		0
	62.6333		0
	37.1333		0
	93.5333		0
	57.5333		0
	54.3		0
	72.6333		0
	48.2		0
	31.3667		0
	61.8333		0
	46.8		0
	74.0333		0
	28.3		0
	107.3		0
	63.6667		0
	97.2667		0
	71.6333		0
	64.9		0
	65.7		0
	80.3		0
	54.1333		0
	61.8667		0
	50.5333		0
	60.6333		0
	80.4333		0
	61.6333		0
	72.7		0
	72.2667		0
	71.8		0
	69.1		0
	66.4667		0
	71.2333		0
	66.6		0
	63.6		0
	55.3333		0

## Sheet: Fig 3
A	NTC		shC		shE
	SQ	CAF	SQ	CAF	SQ	CAF
	11	7	3	14	1	18
	11	12	6	13	4	14
	9	10	5	8	2	10
	10	18	3	13	5	14
	8	13	3	14	2	9
	9	16	2	15	3	12
	6	18	0	6	2	10
	12	15			3	16
C
	NTC	shC	NTC+shC
	5.42324	1.8188	1.90995
	7.68794	1	2.33349
	6.32918	1	1.53068
	6.88805	1	2.36711
	7.69296	1	5.51177
	7.38929	1	1.07769
	9.96819	4.52701	1.96026
	6.20175	3.80451	1
	4.86723	2.98855	2.84033
	6.14521	2.97905	2.28063
	7.25972		3.28233
	5.7386		1.45716

## Sheet: Fig 4
A				B				C				D				E				F
	CON	4-MU			vec	ZEB1			344SQ	393P			393P	344SQ			NTC	Itih2-KD			NTC	Itih2-KD
	0.457523	0.289101			0.269257	1.17684			0.329461	0.013034			0.068966	0			0.861467	0.256188			0.156098	0.057143
	0.916326	0.208726			1.19308	1.28134			1.1101	0.02849			0.035714	0.063158			0.878631	0.32451			0.092784	0.032258
	1.15022	0.347796			0.94452	1.40978			1.73701	1.22372			0	0.035294			2.07432	0.310175			0.080292	0.046667
	2.01924	0.361007			1.1659	1.4729			1.22351	0.314731			0.1	0.061856			1.25996	0.54757			0.113095	0.045045
	2.50968	0.690432			1.05267	1.37812			2.71734	0.145427			0	0.242188			1.29856	0.495402			0.06962	0.022222
	0.167174	1.10124			1.29776	1.53946			1.12632	0.036711			0	0.27907			0.343238	0.245023			0.168317	0
	1.38355	0.521603			1.21205	1.18147			0.375342	0.052666			0	0.093333			0.556403				0.096296	0.008264
	0.701445	0.877877			1.22415	1.33373			0.584965	0.010823			0	0.559322			0.727423				0.087432	0.021858
	0.795036	0.500242			1.00827	1.47559			0.828454	0.493493			0	0.433735							0.090909	0.056962
	0.885557	0.990277			0.752558	1.50528			0.629419	0.02589			0	0.285714							0.130435	0.035088
	0.711146	0.574229			0.409376	1.84496			0.338083				0.192308								0.08642
	1.92466	0.762383			0.998355	1.30321							0								0.12766
	2.15426				1.11142	1.51943							0
	1.55506				1.36063	1.54707							0
	1.98545					1.68229							0
	0.311941					1.63533							0
	0.713095					1.64619							0
	0.498416
	1.24554
	0.660166
	0.66075
	0.701158
	0.787318
	1.57302
	2.3848
	1.2912
	1.57039
	1.27075
	0.398275
	0.438615
	0.449771
	0.515425
	0.403501
	0.391279
	0.442688
	0.389556
	0.58602

## Sheet: Fig 5
A		CON									HA
Scratch	393P	1.09465	1.00217	1.0471	0.730842	1.06548	1.08555	1.09539	0.878823		1.34354	1.37463	1.38533	1.37596	1.36866	1.35146	1.26665	1.39611
	344SQ	0.19364	1.11926	1.163	1.52001	0.596933	1.25735	1.17055	1.66092	0.318344	1.80601	2.52026	3.3343	3.67213	1.91878	3.06285	3.14789	2.6364	0.93105
B		CON			HA
Boyden	393P	1.02808	1.00401	0.967914	1.24465	1.37299	1.52139
	344SQ	1.06099	0.911717	1.02729	3.39486	3.43499	2.82665
C
393P	CON	0.95423	0.964122	0.891082	0.98488	1.03796	0.891082	0.976763	0.989101	0.961663	1.07387	0.998012	0.891082	1.02423	0.950488	0.976398	1.02817	1.04833	1.11763	1.09015	1.03689	1.11385
	HA	0.925177	1.04236	0.818463	1.04868	0.916972	0.874869	1.02575	0.789309	0.922926	1.07541	0.777534	1.11749	1.00979	1.39394	0.826285	1.27191	1.31056	0.704291	1.57983	1.52154	0.931446	0.802502	0.826192	1.04362	0.886009	0.822569	0.955957	0.940506	0.814519	1.02361
344SQ	CON	1.11135	1.16365	1.2795	0.98571	1.62015	1.06612	1.09529	1.21709	1.73076	1.22265	1.11956	1.04531	1.12104	1.09529	1.0693	1.04702	1.10213	1.06331	0.891082	1.04225	1.00692	1.23287	1.06723	1.10021	1.14761
	HA	1.09303	2.15909	1.33949	1.42611	1.10452	1.51514	1.35363	1.28628	2.06097	1.32523	3.2285	1.25935	1.19189	1.29128	1.35486	0.945204	1.28155	1.06379	1.66127	2.64293
D		CON			HA
	HCC827	1.03884	1.07911	0.882046	1.1549	1.19446	1.19517
	H1299	0.983607	1.03981	0.976581	2.58548	3.54098	4.3911
E		CON			HA
migration	vec	1.03884	1.07911	0.882046	1.1549	1.19446	1.19517
	ZEB1	1.11909	0.882471	0.998445	3.31526	3.63519	3.86314
		CON			HA
invasion	vec	1.10959	1.10959	0.780822	1.10959	1.56164	1.64383
	ZEB1	1.00885	1.14159	0.849558	4.69911	4.14159	5.30973
G		CON													HA
	NTC	1.03386	0.707892	0.98614	1.02933	1.1559	1.10509	1.15038	0.936146	1.07494	0.791833	1.07385	0.954637	1.58144	1.7329	1.74536	1.55135	1.57059	1.68133	1.72559	1.78858	1.80794	1.57268	1.53138	1.71537
	Itih2-KD	0.969768	0.971014	0.957591	0.975612	1.02131	1.03868	1.04264	1.02339					1.20334	1.3071	1.21066	1.10282	1.26922	1.28833	1.09217	1.08849
H
		CON													4-MU
	393P	1.86033	1.61171	2.30661	1.93657	2.08086	1.68994	2.5434	2.72194	1.75309	3.12832	2.36213	2.69153	3.05208	2.58598	3.05956	2.38175	2.33211	1.48214	1.80995	2.15355	2.34034	2.42805	3.49934	2.51182	2.06233	2.13908	2.1451	2.84204
	344SQ	2.13347	2.44	3.66318	1.96938	2.12498	2.74519	2.94354	2.69324	3.80168					1.81865	1.55415	2.48907	1.71619	1.9634	2.42288	2.12921	2.14726	2.42027
I
		CON			HYAL
	393P	376.667	381.333	379.333	372	385.667	377.667
	344SQ	705.333	727.667	725.333	262.667	203	168.667
K		DMSO			FR180204
	CON	384.333	417.333	314.667	50.6667	82.3333	70.3333
	HA	814.667	895.667	1136.67	366.333	339.667	402.667
L
	DMSO	3.46646	2.07933	2.78822	1.78776	1.96682	2.77639	3.96167	5.06782	3.71306	2.3722	3.59314	4.55652	2.87188	3.8556	3.53831	3.58997	2.83978	2.67409	3.48188	3.36511	3.30858	3.44436	2.79749	2.67128	3.80621	2.57196	2.36067	3.48501	3.76594
	ERK inhibitor	2.75692	1.78127	1.90429	1	1.66523	1.15756	1.80312	1	1.61039	1.44035	1.18485	1	1.57804	1	1	1	1	1	1	1	1.80678	1.17932	1.80588	1.567	1.19616	1	1	1.64051	1.18065

## Sheet: Fig 6
A
		L32			Has2
	307P	13.261			20.763	0.00565409
	307P	13.301			20.665	0.00605155
	307P	13.326	13.296		20.541	0.00659322	0.00609962
	344P	13.412			25.655	0.0002052
	344P	13.379			25.934	0.00016913
	344P	13.422	13.404		25.41	0.00024321	0.00020585
	344LN	13.452			23.572	0.00089078
	344LN	13.491			23.695	0.00081767
	344LN	13.375	13.439		23.34	0.00104578	0.00091808
	344SQ	13.351			21.694	0.00310281
	344SQ	13.36			21.582	0.0033524
	344SQ	13.374	13.362		21.549	0.00342943	0.00329488
	393P	13.518			23.242	0.0011949
	393P	13.523			23.289	0.00115616
	393P	13.558	13.533		23.318	0.00113338	0.00116148
	393LN	13.073			22.91	0.0011201
	393LN	13.085			23.187	0.00092406
	393LN	13.164	13.108		23.649	0.00067114	0.0009051
	412P	13.294			27.532	4.988e-05
	412P	13.237			27.441	5.311e-05
	412P	13.192	13.241		27.492	5.128e-05	5.142e-05
	531P1	13.197			19.857	0.0095832
	531P1	13.097			19.811	0.00988896
	531P1	13.16	13.151		19.811	0.00989203	0.00978807
	531P2	12.884			20.98	0.00365709
	531P2	12.83			20.934	0.00377593
	531P2	12.94	12.885		20.979	0.00366033	0.00369778
	531LN1	13.28			18.359	0.0319993
	531LN1	13.42			17.973	0.0418184
	531LN1	13.481	13.394		18.043	0.0398486	0.0378888
	531LN2	13.493			19.834	0.0117865
	531LN2	13.383			19.477	0.0150884
	531LN2	13.406	13.427		19.801	0.0120578	0.0129776
	531LN3	13.41			22.921	0.0013167
	531LN3	13.352			22.892	0.00134401
	531LN3	13.295	13.353		22.856	0.00137816	0.00134629
	713P	13.227			20.639	0.00628257
	713P	13.309			20.001	0.00977435
	713P	13.436	13.324		20.945	0.00507949	0.00704547
B	TCGA data sheet
C		393P			344SQ					393P-vec			393P-Zeb1
	Has1	0.000291775	0.000287355	0.000289866	0.000810512	0.000616936	0.000612758		Has1	0.000568093	0.00047146	0.000575908	0.000610074	0.000603994	0.000598793
	Has2	0.0011949	0.00115616	0.00113338	0.00310281	0.0033524	0.00342943		Has2	0.00567306	0.00570494	0.00645439	0.0079265	0.00819671	0.00877407
	Has3	0.000140103	0.000142786	0.000132143	0.000239102	0.000237816	0.000210859		Has3	0.000148923	0.000155473	0.000180459	0.000924032	0.000968502	0.00103754
D	HCC827	H1299
	1.07545	1.94748
	0.885732	2.19103
	1.03882	2.67884
E	+vec	+ZEB1
	1.13131	1.61362
	0.917675	1.66037
	0.951019	1.86693
F	con	#1	#4	#5
	1.01074	0.478878	0.397363	0.565337
	0.953139	0.383677	0.50031	0.555617
	1.03612	0.321903	0.491785	0.478806
G	NTC	#1	#4	#5
	598	341	93	39.33
	594	299.33	117.67	65.33
	652.7	204	121	68.33
H	NTC	Has2 shRNA
	0.896263	0.066615
	1.20748	0.069927
	0.896263	0.10097
I	NTC	Has2 shRNA
	26.8099	18.3197
	13.099	1.72451
	36.4243	7.02116
	0	0.727136
	11.2848	2.58643
	67.7283	1.63942
	47.3247	3.82853
	43.7183	25.8475
	25.714	5.69722
	53.079	1.06009

## Sheet: Fig 7
E	NTC	shC	shD
	619.7	48	170
	460.7	69.3	388
	512.7	67.3	171
F	NTC	shC
	0.75	0.486
	0.648	0.32
	0.6	0.256
	0.65	0.245
	0.5265	0.324
G		+con			+HA
	NTC	238.333	286.333	231	379	392.333	445.667
	shC	54.6667	76	86.6667	182.333	139.333	91.6667
H	NTC	shC
	0.396988	1.27411
	0.985816	0.172631
	1.09144	0.144516
	0.802969	0.213542
	1.23958	0.205883
	0.80294	0.185036
	1.05923	0.141542
	1.0061	0.148542
	1.29984	0.227353
	1.3151	0.089868
I	TCGA data sheet
J	393P	344SQ		vec	ZEB1
	0.870197	0.031527		1.01385	0.77191
	0.965544	0.031093		0.979311	0.635739
	1.16426	0.034982		1.00684	0.545823
K	TCGA data sheet

## Sheet: Fig 8_SPR
B								C										D
time(s)	RU(Fit on 100 uM)	RU(Fit on 50 uM)	RU(Fit on 25 uM)	RU(Fit on 12.5 uM)	RU(Fit on 6.25 uM)			time(s)	SIN 8.47 μM	SIN 4.24 μM	SIN 2.12 μM	SIN 1.06 μM	SIN 529 nM	SIN 265 nM	SIN 132 nM	control		Concentration	Curve fitted
-41	0	0	0	0	0			-20.2	-0.07227	0.015625	-0.05273	-0.28906	-0.04297	-0.13867	-0.05859	0.072266		0	98.9072	96.3779
-40	0	0	0	0	0			-19.2	0.304688	-0.04492	0.566406	-0.51367	-0.06445	0.423828	0.066406	-0.375		1.02e-08	98.1954
-39	0	0	0	0	0			-18.2	-0.1875	-0.08984	0.214844	0.191406	-0.26563	-0.33398	-0.0293	-0.10352		2.03e-08	97.659
-38	0	0	0	0	0			-17.2	0.132813	-0.11328	0.035156	-0.19336	0.136719	0.345703	0.388672	-0.24023		3.05e-08	97.1748
-37	0	0	0	0	0			-16.2	-0.25977	0.261719	0.126953	0.199219	0.076172	0.251953	-0.05273	-0.02539		4.06e-08	96.7222
-36	0	0	0	0	0			-15.2	-0.08594	-0.19922	-0.08398	-0.17773	-0.05859	0.134766	0.265625	-0.00977		5.08e-08	96.2922
-35	0	0	0	0	0			-14.2	0.113281	-0.20313	0.021484	0.015625	0.208984	-0.11133	0.019531	0.019531		6.09e-08	95.8796
-34	0	0	0	0	0			-13.2	0.115234	-0.04883	0.330078	-0.03125	-0.20703	-0.30664	-0.10938	0.037109		7.11e-08	95.4812
-33	0	0	0	0	0			-12.2	0.115234	0.193359	-0.39453	-0.00586	-0.01563	0.03125	-0.12695	-0.02148		8.12e-08	95.0947
-32	0	0	0	0	0			-11.2	-0.38086	0.03125	-0.0625	-0.44141	-0.43945	0.269531	0.230469	0.232422		9.14e-08	94.7184
-31	0	0	0	0	0			-10.2	0.121094	-0.37109	-0.15625	0.185547	0.039063	0.101563	0.048828	0.101563		1.02e-07	94.3511
-30	0	0	0	0	0			-9.2	-0.15625	0.226563	-0.20703	0.078125	0.103516	0.074219	-0.00391	-0.53906		1.12e-07	93.9918
-29	0	0	0	0	0			-8.2	-0.04297	0.541016	-0.01172	-0.16016	0.279297	0.082031	0.00391	-0.02539		1.22e-07	93.6397
-28	0	0	0	0	0			-7.2	0	0.150391	0.279297	-0.01758	0.089844	0.162109	0.109375	-0.10352		1.32e-07	93.2941	98.69
-27	0	0	0	0	0			-6.2	-0.29883	0.027344	-0.04883	-0.13477	0.201172	-0.13477	-0.01563	-0.2168		1.42e-07	92.952
-26	0	0	0	0	0			-5.2	-0.29102	0.888672	0.552734	0.328125	0.322266	0.351563	0.09375	0.791016		1.52e-07	92.6155
-25	0	0	0	0	0			-4.2	0.394531	0.228516	-0.05664	0.054688	-0.16211	0.419922	0.259766	0.431641		1.63e-07	92.2842
-24	0	0	0	0	0			-3.2	0.230469	0.199219	0.259766	0.3125	0.673828	0.580078	0.853516	0.660156		1.73e-07	91.9578
-23	0	0	0	0	0			-2.2	0.203125	0.248047	0.625	0.601563	1.0957	1.08203	0.773438	0.515625		1.83e-07	91.6359
-22	0	0	0	0	0			-1.2	0.085938	0.771484	0.751953	0.902344	0.859375	1.02734	0.986328	1.16797		1.93e-07	91.3184
-21	0	0	0	0	0			-0.2	1.00781	5.26758	2.25195	3.43945	3.64648	3.28516	2.06445	4.83984		2.04e-07	91.0048
-20	0	0	0	0	0			0.800003	2.65625	23.5176	16.1172	22.4863	27.1582	24.3945	17.4121	31.752		2.14e-07	90.6951
-19	0	0	0	0	0			1.8	4.81836	50.6465	45.8164	58.8789	69.8984	70.6582	62.3711	83.2344		2.24e-07	90.3891
-18	0	0	0	0	0			2.8	6.46875	76.0703	78.5664	98.4082	116.219	124.008	119.084	138.426		2.34e-07	90.0864
-17	0	0	0	0	0			3.8	6.99609	94.3535	103.799	129.113	150.398	165.67	169.313	180.258		2.45e-07	89.7871
-16	0	0	0	0	0			4.8	7.05469	104.453	120.635	147.205	170.729	191.789	202.053	205.801		2.55e-07	89.491
-15	0	0	0	0	0			5.8	6.9082	109.557	128.984	156.996	181.107	205.406	220.338	218.977		2.65e-07	89.1979	90.1765
-14	0	0	0	0	0			6.8	6.57813	111.902	133.244	161.619	186.053	211.936	229.645	226.166		2.85e-07	88.6246
-13	0	0	0	0	0			7.8	6.52539	112.947	135.918	163.807	188.42	215.627	233.891	229.602		3.06e-07	88.0618
-12	0	0	0	0	0			8.8	6.29883	113.75	136.592	164.488	189.744	216.689	236.23	230.885		3.26e-07	87.509
-11	0	0	0	0	0			9.8	6.28711	114.145	137.238	164.764	190.107	217.615	237.168	231.848		3.46e-07	86.9654
-10	0	0	0	0	0			10.8	6.63086	113.91	137.941	165.574	190.621	218.238	237.76	232.148		3.67e-07	86.4304
-9	0	0	0	0	0			11.8	6.59766	114.25	137.822	165.244	190.666	218.814	237.951	232.609		3.87e-07	85.9037
-8	0	0	0	0	0			12.8	6.20508	114.461	138.145	165.41	190.689	218.924	237.902	233.195		4.07e-07	85.3847
-7	0	0	0	0	0			13.8	6.88867	114.344	137.979	165.434	190.838	218.83	238.518	232.832		4.27e-07	84.873
-6	0	0	0	0	0			14.8	6.14063	114.504	138.023	165.449	190.91	218.768	238.354	233.082		4.48e-07	84.3684
-5	0	0	0	0	0			15.8	6.01758	114.465	137.857	165.287	190.684	218.992	238.699	233.004		4.68e-07	83.8704
-4	0	0	0	0	0			16.8	6.19141	114.721	138.076	166.072	190.705	219	238.455	233.174		4.88e-07	83.3788
-3	0	0	0	0	0			17.8	5.99609	114.18	138.018	165.787	190.645	219.107	238.385	232.775		5.09e-07	82.8933
-2	0	0	0	0	0			18.8	5.97461	114.252	137.879	165.578	190.635	218.936	238.588	233.018		5.29e-07	82.4137	79.163
-1	0	0	0	0	0			19.8	6.21094	114.17	137.842	165.758	190.957	218.639	238.354	232.877		5.7e-07	81.4659
0	0	0	0	0	0			20.8	6.12109	114.338	137.787	165.592	191.01	218.986	238.645	232.986		6.11e-07	80.5392
1	0	0	0	0	0			21.8	6.26758	114.293	137.908	165.506	190.939	219.088	238.705	233.051		6.52e-07	79.6324
2	0	0	0	0	0			22.8	6.03711	114.619	138.074	165.635	190.746	218.838	238.582	232.943		6.92e-07	78.7439
3	0	0	0	0	0			23.8	6.02734	114.303	138.584	165.383	190.998	218.68	238.666	232.832		7.33e-07	77.873
4	16.9686	16.2631	9.20505	0	0			24.8	5.81445	114.547	138.652	165.299	190.969	218.604	239.08	232.865		7.74e-07	77.0184
5	17.1436	16.3507	9.24895	4.84112	1.41863			25.8	5.92773	114.916	138.662	165.199	191.094	218.848	239.223	232.83		8.15e-07	76.1793
6	17.3142	16.4367	9.29224	4.8631	1.42965			26.8	6.13672	114.766	138.703	165.475	190.934	218.459	238.371	233.023		8.56e-07	75.3551
7	17.4806	16.5213	9.33493	4.88481	1.44055			27.8	5.93164	114.506	138.045	165.566	190.557	218.578	238.801	232.633		8.97e-07	74.5448
8	17.6429	16.6044	9.37703	4.90626	1.45133			28.8	5.60938	114.123	138.146	164.881	190.902	218.275	238.566	232.461		9.37e-07	73.748
9	17.8012	16.686	9.41855	4.92746	1.46199			29.8	5.69141	114.756	138.053	164.926	190.555	218.117	238.813	232.637		9.78e-07	72.964
10	17.9555	16.7662	9.4595	4.9484	1.47253			30.8	6.02148	114.697	138.277	164.555	191.002	218.248	238.352	232.709		1.02e-06	72.1923
11	18.106	16.8449	9.49988	4.96909	1.48296			31.8	6.07031	114.408	137.982	165.049	190.516	218.465	238.379	232.463		1.06e-06	71.4324	68.0244
12	18.2528	16.9223	9.53971	4.98953	1.49327			32.8	6.03711	113.977	138.232	164.838	190.715	218.137	237.764	232.234		1.14e-06	69.9488
13	18.396	16.9984	9.57898	5.00973	1.50347			33.8	5.69922	114.318	138.477	165.092	190.396	218.5	238.004	232.816		1.22e-06	68.507
14	18.5356	17.0731	9.61772	5.02969	1.51355			34.8	6.27148	114.189	138.277	164.816	190.289	218.209	238.123	232.523		1.3e-06	67.1041
15	18.6717	17.1466	9.65592	5.04941	1.52353			35.8	5.75781	114.02	138.434	165.08	190.398	217.902	238.436	232.596		1.39e-06	65.7378
16	18.8045	17.2187	9.69359	5.06889	1.53339			36.8	5.76367	114.244	138.324	164.408	190.572	218.225	238.262	232.512		1.47e-06	64.4056
17	18.934	17.2896	9.73074	5.08814	1.54314			37.8	6.07031	114.486	138.785	164.996	190.559	217.893	238.191	231.98		1.55e-06	63.1057
18	19.0603	17.3592	9.76737	5.10716	1.55279			38.8	5.67969	113.979	138.676	165.121	190.568	218.146	237.852	232.445		1.63e-06	61.8364
19	19.1835	17.4276	9.80351	5.12595	1.56233			39.8	5.77344	114.383	138.271	164.93	190.273	218.211	238.605	232.563		1.71e-06	60.5958
20	19.3036	17.4949	9.83914	5.14451	1.57176			40.8	6.03516	114.359	138.492	164.697	191.006	217.828	237.834	232.391		1.79e-06	59.3827
21	19.4207	17.5609	9.87428	5.16286	1.58109			41.8	5.94922	114.432	138.156	164.705	190.52	218.1	238.203	232.016		1.88e-06	58.1957
22	19.535	17.6258	9.90894	5.18098	1.59032			42.8	5.97852	114.529	138.672	164.572	190.701	217.875	238.295	232.268		1.96e-06	57.0336
23	19.6464	17.6896	9.94311	5.19889	1.59944			43.8	5.98633	114.572	138.283	164.811	189.951	218.023	238.26	232.477		2.04e-06	55.8952
24	19.755	17.7522	9.97682	5.21658	1.60847			44.8	5.9043	114.178	138.271	164.17	190.664	218.078	237.854	232.158		2.12e-06	54.7796	57.92
25	19.861	17.8138	10.0101	5.23406	1.61739			45.8	6.28125	114.41	138.26	164.414	190.285	218.1	238.244	232.252		2.61e-06	48.5231
26	19.9643	17.8743	10.0428	5.25133	1.62622			46.8	6.36523	114.309	138.047	164.713	190.537	218.051	238.004	232.227		3.1e-06	42.8902
27	20.0651	17.9337	10.0752	5.2684	1.63495			47.8	6.32422	113.889	138.93	164.492	190.119	218.086	237.828	232.02		3.59e-06	37.7672
28	20.1634	17.9921	10.107	5.28526	1.64358			48.8	6.28906	114.297	138.508	164.529	190.271	217.713	238.131	231.93		4.07e-06	33.0716
29	20.2592	18.0495	10.1385	5.30192	1.65212			49.8	6.38867	114.289	138.619	164.781	190.746	217.674	237.885	232.01		4.56e-06	28.7404
30	20.3527	18.1058	10.1695	5.31838	1.66056			50.8	5.99805	114.318	138.506	164.359	190.545	217.76	237.758	231.979		5.05e-06	24.7243
31	20.4439	18.1612	10.2001	5.33464	1.66891			51.8	6.1543	114.348	138.311	164.443	190.553	217.844	238.301	231.936		5.54e-06	20.9839
32	20.5328	18.2156	10.2302	5.35071	1.67716			52.8	6.48633	114.479	138.463	164.283	190.461	217.551	237.588	232.01		6.03e-06	17.4868
33	20.6195	18.2691	10.26	5.36658	1.68533			53.8	6.05469	114.32	138.26	164.137	190.117	217.541	238.029	232.105		6.52e-06	14.2061
34	20.704	18.3216	10.2893	5.38227	1.6934			54.8	6.06055	114.275	138.979	164.494	190.172	217.742	237.596	232.037		7e-06	11.1194
35	20.7865	18.3732	10.3182	5.39777	1.70139			55.8	6.07617	114.26	138.424	164.791	189.979	217.916	237.984	232.518		7.49e-06	8.20735
36	20.8669	18.4239	10.3468	5.41308	1.70929			56.8	6.27344	114.271	138.637	164.217	190.041	217.639	237.91	232.461		7.98e-06	5.45353
37	20.9453	18.4737	10.3749	5.42821	1.7171			57.8	5.8418	114.426	138.541	164.068	190.498	217.775	237.781	231.938		8.47e-06		2.51746
38	21.0218	18.5227	10.4026	5.44315	1.72482			58.8	6.25195	114.479	138.254	164.064	190.135	217.496	237.854	232.053
39	21.0964	18.5708	10.43	5.45792	1.73246			59.8	5.98242	114.555	138.82	164.23	190.182	217.719	238.1	231.855
40	21.1692	18.618	10.457	5.47251	1.74001			60.8	6.51172	114.521	138.701	164.355	189.953	217.543	237.748	231.914
41	21.2401	18.6645	10.4836	5.48693	1.74748			61.8	6.34961	113.959	138.379	164.293	189.92	217.271	237.699	231.59
42	21.3093	18.7101	10.5098	5.50118	1.75487			62.8	6.50195	113.969	138.83	164.244	189.914	217.75	237.391	231.621
43	21.3768	18.7549	10.5357	5.51525	1.76218			63.8	6.17383	113.992	138.219	163.912	190.244	217.578	237.311	232
44	21.4426	18.7989	10.5612	5.52916	1.76941			64.8	6.1582	114.379	138.566	164.186	189.816	217.166	237.404	232.133
45	21.5068	18.8422	10.5864	5.54289	1.77655			65.8	6.37109	114.205	138.449	163.873	190.223	216.971	237.355	231.662
46	21.5693	18.8847	10.6112	5.55647	1.78362			66.8	6.24219	114.201	138.434	164.012	190.363	217.127	237.688	231.771
47	21.6304	18.9265	10.6357	5.56988	1.79061			67.8	6.25977	114.191	138.439	163.752	190.381	217.146	237.6	231.574
48	21.6899	18.9675	10.6598	5.58313	1.79752			68.8	6.24805	114.438	138.209	163.738	190.133	217.189	237.559	231.756
49	21.748	19.0078	10.6836	5.59623	1.80435			69.8	6.25977	113.932	138.404	163.961	190.109	217.371	237.236	231.578
50	21.8046	19.0475	10.7071	5.60916	1.81111			70.8	6.30273	114.428	138.25	163.408	189.715	216.594	237.414	231.998
51	21.8598	19.0864	10.7303	5.62194	1.8178			71.8	5.91797	114.643	138.563	163.621	190.004	217.033	237.619	231.645
52	21.9136	19.1246	10.7531	5.63457	1.82441			72.8	6.14258	113.877	138.174	163.908	189.432	216.969	237.381	231.568
53	21.9661	19.1622	10.7756	5.64705	1.83095			73.8	6.40234	114.35	138.408	163.598	189.619	217.23	237.256	231.568
54	22.0173	19.1991	10.7978	5.65938	1.83741			74.8	5.6543	114.072	138.051	163.502	189.648	217.008	237.434	231.607
55	22.0673	19.2354	10.8197	5.67156	1.84381			75.8	5.83398	113.883	138.51	163.377	189.76	217	237.318	231.787
56	22.116	19.271	10.8413	5.68359	1.85013			76.8	6.10938	114.01	138.361	163.551	189.518	216.715	237.229	231.314
57	22.1635	19.3061	10.8627	5.69548	1.85639			77.8	6.06836	113.982	138.598	163.67	189.941	216.898	237.387	231.172
58	22.2098	19.3405	10.8837	5.70723	1.86257			78.8	6.03125	113.82	138.832	163.232	189.641	216.926	236.914	231.365
59	22.255	19.3743	10.9044	5.71884	1.86869			79.8	5.70508	114.004	138.424	163.617	189.938	216.969	236.967	231.236
60	22.299	19.4075	10.9248	5.73031	1.87474			80.8	6.05273	114.209	138.133	162.965	189.822	216.416	236.695	231.207
61	22.342	19.4401	10.945	5.74164	1.88072			81.8	5.76172	114.08	138.863	163.553	189.285	216.916	236.77	231.178
62	22.3839	19.4722	10.9648	5.75283	1.88663			82.8	5.48047	114.17	138.537	163.447	189.605	216.451	236.947	231.254
63	22.4248	19.5037	10.9844	5.7639	1.89248			83.8	5.57227	114.197	138.461	162.938	189.15	216.479	236.744	230.781
64	22.4646	19.5346	11.0038	5.77482	1.89827			84.8	5.75391	114.098	138.619	162.943	189.559	216.582	236.795	230.912
65	22.5035	19.5651	11.0228	5.78562	1.90399			85.8	6.00391	114.205	138.24	162.984	189.686	216.373	236.881	231.125
66	22.5414	19.5949	11.0416	5.79629	1.90965			86.8	5.4375	114.113	138.619	162.945	189.109	216.342	236.922	230.955
67	22.5784	19.6243	11.0601	5.80683	1.91525			87.8	5.71094	113.969	138.541	162.684	189.275	216.424	236.494	231.078
68	22.6144	19.6531	11.0784	5.81725	1.92078			88.8	5.58203	114.148	138.633	162.941	189.805	215.855	237.125	231.143
69	22.6496	19.6815	11.0965	5.82754	1.92625			89.8	5.9043	114.014	138.75	162.904	189.666	216.293	236.605	230.619
70	22.6839	19.7093	11.1142	5.83771	1.93167			90.8	5.56836	113.947	138.717	162.643	189.656	216.111	236.438	230.832
71	22.7173	19.7367	11.1318	5.84775	1.93702			91.8	5.99023	114.449	138.154	162.637	189.246	216.344	236.641	230.836
72	22.7499	19.7636	11.1491	5.85768	1.94231			92.8	5.81445	113.697	138.496	162.338	189.258	216.25	236.631	230.672
73	22.7817	19.79	11.1661	5.86748	1.94755			93.8	5.97852	114.211	138.631	162.871	189.555	215.846	236.631	230.271
74	22.8127	19.8159	11.1829	5.87717	1.95273			94.8	5.64258	113.951	138.086	162.334	189.313	215.703	236.521	230.432
75	22.843	19.8414	11.1995	5.88675	1.95785			95.8	5.65039	113.777	138.162	162.834	189.453	216.164	236.031	231.158
76	22.8725	19.8665	11.2159	5.8962	1.96291			96.8	5.22852	113.924	138.396	162.633	189.293	215.729	236.547	230.477
77	22.9012	19.8911	11.232	5.90555	1.96792			97.8	5.65625	113.932	138.162	162.402	189.254	215.688	236.336	230.477
78	22.9293	19.9153	11.2479	5.91478	1.97287			98.8	5.61523	114.152	138.488	162.375	189.076	216.033	236.359	230.74
79	22.9567	19.9391	11.2636	5.92391	1.97777			99.8	5.60938	114.113	138.371	162.43	189.188	216	236.059	230.094
80	22.9833	19.9624	11.2791	5.93292	1.98261			100.8	5.46484	114.066	138.199	162.426	189.24	215.76	236.07	230.404
81	23.0094	19.9853	11.2943	5.94183	1.9874			101.8	5.8457	114.334	138.17	162.635	189.076	215.99	236.557	230.305
82	23.0347	20.0079	11.3094	5.95063	1.99214			102.8	5.55664	113.514	138.324	162.436	189.443	216.072	236.521	230.357
83	23.0595	20.03	11.3242	5.95932	1.99682			103.8	5.2793	114.156	138.531	162.443	189.434	215.992	235.988	230.5
84	23.0836	20.0518	11.3389	5.96791	2.00146			104.8	5.79297	113.828	138.033	162.473	189.629	215.748	236.197	230.674
85	23.1072	20.0732	11.3533	5.9764	2.00604			105.8	5.94336	113.615	138.17	162.607	189.139	216.033	235.797	230.02
86	23.1301	20.0942	11.3675	5.98478	2.01057			106.8	5.47656	114.115	138.486	162.402	189.068	215.807	236.215	230.359
87	23.1525	20.1148	11.3816	5.99307	2.01505			107.8	6.19922	114.213	138.531	162.188	189.293	215.836	236.221	230.49
88	23.1743	20.1351	11.3954	6.00125	2.01948			108.8	5.38281	113.682	138.605	162.521	188.943	215.455	236.322	230.354
89	23.1956	20.155	11.409	6.00934	2.02386			109.8	5.80078	113.77	138.338	162.246	189.168	215.541	236.275	229.992
90	23.2164	20.1746	11.4225	6.01733	2.0282			110.8	5.55859	114.229	137.791	162.387	189.242	215.504	236.113	230.375
91	23.2367	20.1938	11.4358	6.02523	2.03248			111.8	5.63867	113.863	138.057	161.879	188.461	215.523	236.113	230.006
92	23.2564	20.2127	11.4489	6.03303	2.03672			112.8	5.63867	113.822	138.191	162.352	189.34	215.391	236.039	230.232
93	23.2757	20.2313	11.4618	6.04073	2.04091			113.8	5.43945	113.502	138.648	162.141	188.68	214.744	235.744	229.598
94	23.2945	20.2495	11.4745	6.04835	2.04506			114.8	5.18945	113.449	137.354	162.25	188.785	214.975	235.967	229.674
95	23.3128	20.2674	11.4871	6.05587	2.04916			115.8	5.24023	113.104	137.072	161.658	188.184	214.727	235.404	229.59
96	23.3306	20.285	11.4995	6.06331	2.05321			116.8	5.35547	112.695	136.93	161.426	188.178	214.709	234.971	229.279
97	23.3481	20.3023	11.5117	6.07065	2.05722			117.8	5.34961	112.809	136.922	161.369	187.975	214.309	234.457	228.961
98	23.365	20.3193	11.5237	6.07791	2.06119			118.8	5.41211	104.146	132.314	156.027	184.969	210.146	231.41	225.057
99	23.3816	20.336	11.5356	6.08508	2.06511			119.8	5.74805	79.7402	108.146	128.014	159.133	178.273	199.432	192.25
100	23.3978	20.3524	11.5473	6.09216	2.06899			120.8	5.77539	51.168	71.6953	86.5625	113.373	123.479	141.568	132.848
101	23.4135	20.3686	11.5589	6.09916	2.07282			121.8	5.36914	28.6367	41.2813	49.0078	66.5352	69.959	80.8672	76.8613
102	23.4289	20.3844	11.5703	6.10608	2.07662			122.8	4.99023	16.2715	22.0547	25.498	34.8203	36.6621	42.4727	40.1367
103	23.4439	20.4	11.5815	6.11291	2.08037			123.8	4.87109	9.49023	11.8164	13.7695	17.9082	18.1875	21.166	20.166
104	23.4585	20.4153	11.5926	6.11966	2.08408			124.8	4.49023	6.91016	7.26367	8.05859	10.0625	10.082	11.3945	11.1914
105	23.4728	20.4303	11.6035	6.12633	2.08775			125.8	4.73828	5.16211	5.1875	5.63281	6.39453	6.89453	6.99414	7.29492
106	23.4867	20.4451	11.6143	6.13293	2.09138			126.8	4.67578	4.83398	4.6582	4.19922	4.60156	5.39453	5.36523	4.79883
107	23.5002	20.4596	11.6249	6.13944	2.09496			127.8	4.75391	4.50195	4.26563	3.92969	4.14258	4.76953	4.76172	4.58594
108	23.5135	20.4738	11.6354	6.14587	2.09851			128.8	4.44531	4.21875	4.1582	3.4375	3.89258	3.96094	4.30469	3.99023
109	23.5264	20.4878	11.6458	6.15223	2.10202			129.8	4.8457	4.18164	3.9082	3.33203	3.11523	3.51563	3.88867	3.4082
110	23.5389	20.5016	11.6559	6.15851	2.10549			130.8	4.52539	4.0293	3.55664	3.05469	3.05664	3.67383	3.26563	3.26758
111	23.5512	20.5151	11.666	6.16471	2.10892			131.8	5.11133	4.12305	3.86523	3.05469	3.10352	3.65625	3.3418	3.55859
112	23.5632	20.5284	11.6759	6.17084	2.11232			132.8	3.75977	3.23633	2.98633	2.45117	2.71094	2.19336	3.32031	2.12891
113	23.5748	20.5414	11.6857	6.1769	2.11567			133.8	4.13477	3.10352	2.76367	2.50586	1.89453	2.27344	2.57813	1.91602
114	23.5862	20.5542	11.6953	6.18289	2.11899			134.8	4.11719	2.76953	2.30078	2.58203	2.0332	2.63477	2.58203	2.35547
115	23.5973	20.5668	11.7048	6.1888	2.12228			135.8	4.46094	4.11328	3.05859	3.08594	2.49805	2.29297	2.33398	2.60547
116	23.6081	20.5792	11.7142	6.19464	2.12552			136.8	5.50195	4.01953	3.75	3.35156	3.28516	3.56445	3.28906	3.39453
117	23.6187	20.5914	11.7235	6.20042	2.12873			137.8	4.9707	3.72656	3.71094	2.74609	3.21094	3.3125	3.28906	2.86914
118	23.629	20.6033	11.7326	6.20612	2.13191			138.8	5.33008	4.34766	3.39063	3.3418	2.9043	3.08008	3.38477	3.03711
119	23.639	20.6151	11.7416	6.21176	2.13505			139.8	4.97266	4.22266	3.48242	2.99805	3.0625	2.9043	3.36133	2.73438
120	23.6488	20.6266	11.7505	6.21732	2.13815			140.8	5.16016	4.25781	3.58984	3.02539	2.92578	2.83398	3.2168	2.86914
121	6.61925	4.33706	2.52893	6.22283	2.14123			141.8	5.27539	4.32813	3.40039	3.2168	3.07422	2.76563	3.54492	2.91602
122	6.5522	4.29313	2.50331	1.37249	0.715215			142.8	5.26367	4.21875	3.58789	3.17578	2.88672	2.95898	3.54102	3.34961
123	6.48583	4.24964	2.47796	1.35858	0.70797			143.8	5.63477	4.23242	3.90039	3.58203	3.51563	3.61523	3.55664	3.38477
124	6.42013	4.20659	2.45286	1.34482	0.700799			144.8	5.375	4.19531	4.06836	3.53516	3.71875	3.50195	3.32813	3.26172
125	6.3551	4.16398	2.42801	1.3312	0.6937			145.8	5.42773	4.43164	3.71289	3.43359	3.02148	3.30859	3.24414	3.07813
126	6.29072	4.1218	2.40341	1.31771	0.686673			146.8	5.36719	4.125	4.08203	3.39648	3.04297	3.27148	3.43555	3.27539
127	6.227	4.08005	2.37907	1.30437	0.679717			147.8	5.24609	4.03711	3.64258	3.06055	2.98438	3.06836	3.41602	2.83984
128	6.16392	4.03872	2.35497	1.29115	0.672832			148.8	4.93945	4.02734	3.35742	3.08203	2.64063	3.02344	2.75781	2.22852
129	6.10148	3.99781	2.33111	1.27808	0.666016			149.8	5.01758	3.76758	3.49609	2.81641	2.84375	3.00586	3.26758	2.79102
130	6.03968	3.95731	2.3075	1.26513	0.65927			150.8	5.30664	3.5625	3.56641	2.83008	2.81445	2.80273	3.01953	2.43164
131	5.9785	3.91723	2.28413	1.25231	0.652591			151.8	5.13281	4.07031	3.73828	2.78711	2.95703	2.96875	2.71875	2.82227
132	5.91794	3.87755	2.26099	1.23963	0.645981			152.8	5.40625	4.00781	3.94141	3.03711	3.05859	3.30859	2.69727	2.66406
133	5.85799	3.83827	2.23809	1.22707	0.639437			153.8	5.20703	3.62109	3.31836	2.85742	3.09961	2.79883	2.92188	2.66406
134	5.79865	3.79939	2.21542	1.21464	0.63296			154.8	5.0957	3.83984	3.26367	3.11914	2.90039	2.92188	3.10156	2.91797
135	5.73991	3.7609	2.19297	1.20234	0.626548			155.8	5.2168	3.85156	3.44531	2.90625	2.88672	3.0957	3.11719	2.60156
136	5.68177	3.7228	2.17076	1.19016	0.620202			156.8	5.0957	3.98438	3.28906	2.79297	2.57617	2.8457	3.07617	2.89648
137	5.62422	3.68509	2.14877	1.1781	0.613919			157.8	4.54883	2.7832	2.9082	2.30273	2.48047	2.17578	2.91211	2.67969
138	5.56724	3.64776	2.127	1.16617	0.607701			158.8	3.375	2.04883	1.32617	1.02734	1.51563	1.3457	1.58984	1.11133
139	5.51085	3.61081	2.10546	1.15436	0.601545			159.8	4.68164	3.88672	3.61328	3.125	2.3418	2.17969	2.26563	2.06055
140	5.45503	3.57424	2.08413	1.14266	0.595451			160.8	5.05664	3.98828	3.3125	2.46289	2.88281	2.9668	3.20313	2.71875
141	5.39977	3.53803	2.06302	1.13109	0.58942			161.8	5.05273	3.39258	3.32031	2.74414	2.53516	2.77539	3.12305	2.50195
142	5.34507	3.50219	2.04212	1.11963	0.583449			162.8	5.23047	3.82422	3.42578	2.7168	3.31445	2.57422	2.65039	2.38281
143	5.29093	3.46672	2.02144	1.10829	0.577539			163.8	5.10156	3.61719	3.66797	3.11914	3.12891	3.2207	3.06641	2.88086
144	5.23733	3.4316	2.00096	1.09706	0.571689			164.8	5.35938	3.61719	3.5	3.03125	3.08594	3.16406	3.35352	3.06641
145	5.18428	3.39684	1.98069	1.08595	0.565898			165.8	5.14258	3.8457	3.57813	2.92383	3.33398	2.98438	3.06445	2.95703
146	5.13177	3.36243	1.96063	1.07495	0.560165			166.8	5.19727	3.58594	2.92383	2.43945	2.81836	2.58984	2.88281	2.60547
147	5.07978	3.32837	1.94077	1.06406	0.554491			167.8	5.4707	3.44531	3.22266	2.68359	2.58594	2.8457	2.62109	2.5
148	5.02833	3.29466	1.92111	1.05328	0.548874			168.8	5.21875	3.66797	3.46094	2.95898	2.49414	2.83203	3.10352	2.23047
149	4.97739	3.26128	1.90165	1.04261	0.543314			169.8	5.11328	3.76367	2.92188	2.58594	3.32031	2.28125	2.69336	2.42969
150	4.92697	3.22825	1.88238	1.03205	0.537811			170.8	5.08594	3.56836	3.40234	2.76563	2.52344	2.63672	2.26758	2.25586
151	4.87706	3.19554	1.86332	1.0216	0.532363			171.8	4.58008	3.69727	2.93164	2.26758	2.75586	2.86328	2.59766	1.93945
152	4.82766	3.16318	1.84444	1.01125	0.52697			172.8	4.88086	3.67188	3.38672	2.12305	2.8125	2.78711	2.65625	2.29492
153	4.77876	3.13113	1.82576	1.001	0.521632			173.8	4.89844	3.62109	2.94531	2.40039	2.79297	2.8125	2.77344	2.38867
154	4.73035	3.09942	1.80726	0.990864	0.516348			174.8	4.77734	3.45313	2.97852	2.7793	2.54297	2.43164	2.70117	2.74414
155	4.68243	3.06802	1.78896	0.980827	0.511118			175.8	5.02344	3.22461	2.79102	2.11914	2.40234	2.71094	2.75391	2.5293
156	4.635	3.03694	1.77084	0.970892	0.50594			176.8	5.06641	3.52148	3.4668	2.47266	2.46289	2.52539	2.41602	2.55859
157	4.58805	3.00618	1.7529	0.961057	0.500815			177.8	5.1543	3.33398	3.02148	2.50586	2.51563	2.45898	2.70117	2.16992
158	4.54158	2.97573	1.73514	0.951322	0.495742			178.8	4.97852	3.15234	2.97266	2.48828	2.56641	2.25391	2.93164	2.43555
159	4.49557	2.94558	1.71756	0.941685	0.490721			179.8	4.875	3.54883	2.75195	2.50391	2.30273	2.19727	2.62305	2.57031
160	4.45003	2.91575	1.70017	0.932146	0.48575			180.8	5.05859	3.2832	3.51953	2.42188	2.13477	2.56641	2.77344	2.32422
161	4.40496	2.88621	1.68294	0.922704	0.480829			181.8	4.31836	3.5332	3.56836	2.51758	2.18164	2.39063	2.60352	2.43945
162	4.36033	2.85697	1.6659	0.913357	0.475959			182.8	5.20703	3.15234	3.17969	2.10938	2.50781	2.52734	2.41406	2.13477
163	4.31617	2.82803	1.64902	0.904105	0.471137			183.8	4.73242	3.77344	3.17969	2.58984	2.49023	2.375	2.375	1.93555
164	4.27244	2.79939	1.63232	0.894947	0.466365			184.8	5.00977	3.5918	3.39844	2.72656	3.03906	2.43555	2.38086	2.58594
165	4.22917	2.77103	1.61578	0.885882	0.461641			185.8	5.00195	3.37891	3.29297	2.42773	2.33203	2.88281	2.62109	2.24414
166	4.18633	2.74296	1.59942	0.876908	0.456964			186.8	5.15039	3.47266	3.15625	2.54492	1.83008	3.02344	2.74219	1.93555
167	4.14392	2.71518	1.58321	0.868025	0.452336			187.8	5.05078	3.61914	3.03516	2.46484	2.5625	2.6543	2.75391	2.00195
168	4.10194	2.68767	1.56718	0.859232	0.447754			188.8	4.88281	3.48633	3.15625	2.625	2.52148	2.50391	2.75586	2.1582
169	4.06039	2.66045	1.5513	0.850529	0.443218			189.8	4.8457	3.45898	3.58789	2.55859	2.36719	2.60742	2.6543	2.13281
170	4.01926	2.6335	1.53559	0.841913	0.438728			190.8	4.86914	3.60352	3.16797	2.52148	2.54297	2.19141	2.75195	1.9707
171	3.97855	2.60682	1.52003	0.833385	0.434284			191.8	4.75977	3.62891	3.06055	2.49414	2.38281	2.34766	2.31641	2.33594
172	3.93825	2.58041	1.50464	0.824943	0.429885			192.8	4.79883	3.39648	2.9707	2.56641	2.66406	2.53516	2.75391	2.31836
173	3.89835	2.55428	1.48939	0.816587	0.42553			193.8	4.8125	3.38672	3.16797	2.49609	2.38477	2.74805	2.82031	1.9707
174	3.85887	2.5284	1.47431	0.808315	0.42122			194.8	4.50781	3.7168	3.23828	2.65625	2.93164	2.70117	2.70898	1.75
175	3.81978	2.50279	1.45937	0.800127	0.416953			195.8	4.79102	3.2832	2.74805	2.44141	2.36133	2.83203	2.57813	2.6875
176	3.78108	2.47744	1.44459	0.792022	0.41273			196.8	5.06445	3.20703	3.42773	2.41016	2.41602	2.80664	2.57031	1.88281
177	3.74278	2.45234	1.42996	0.783999	0.408549			197.8	4.9375	3.31641	3.14063	2.42773	2.5293	2.46484	2.99805	1.96875
178	3.70487	2.4275	1.41547	0.776057	0.40441			198.8	4.88672	3.23828	3.20313	2.38281	1.72266	2.63867	2.3418	2.23242
179	3.66734	2.40291	1.40113	0.768196	0.400314			199.8	5.03516	3.52734	3.19531	2.45703	2.45703	2.69141	2.58789	2.00391
180	3.63019	2.37857	1.38694	0.760415	0.396259			200.8	4.99805	3.36719	2.89648	1.86719	2.62305	2.77344	2.48047	2.25586
181	3.59342	2.35448	1.37289	0.752712	0.392245			201.8	5.09961	3.33594	2.88867	2.50977	2.39258	2.38281	2.5957	2.12891
182	3.55702	2.33063	1.35898	0.745087	0.388271			202.8	4.8125	3.55078	3.08594	2.53125	2.2207	2.44141	2.44922	2.33203
183	3.52099	2.30702	1.34522	0.73754	0.384338			203.8	5.0293	3.75	3.1875	2.40625	2.37891	2.44727	2.42578	2.62891
184	3.48532	2.28365	1.33159	0.730069	0.380445			204.8	5.08398	3.33594	3.07031	2.60547	2.66406	2.80664	2.61914	2.24805
185	3.45002	2.26052	1.3181	0.722673	0.376591			205.8	4.9082	3.48438	3.16016	2.61914	2.54297	2.60547	2.41211	2.16992
186	3.41507	2.23762	1.30475	0.715353	0.372777			206.8	4.77734	3.49023	2.95313	2.55859	2.52734	2.99023	2.89063	2.03711
187	3.38047	2.21495	1.29153	0.708107	0.369001			207.8	5.04102	3.32227	2.63281	2.70703	2.31055	2.25195	2.71094	2.44141
188	3.34623	2.19252	1.27845	0.700934	0.365263			208.8	4.82227	3.70313	2.78125	2.26758	2.47656	2.80078	2.30078	2.08008
189	3.31234	2.17031	1.2655	0.693834	0.361563			209.8	4.90039	3.55664	2.83594	2.38672	2.20703	2.55664	2.84375	2.07227
190	3.27878	2.14832	1.25268	0.686805	0.3579			210.8	4.87695	3.5	2.66211	2.32227	2.1875	2.51367	2.60742	1.83594
191	3.24557	2.12656	1.23999	0.679848	0.354275			211.8	5.1582	3.63086	3.0293	2.44727	2.39844	2.78516	2.57422	2.28125
192	3.21269	2.10502	1.22743	0.672961	0.350686			212.8	5.09375	3.69531	2.94336	2.08984	2.38086	2.89258	2.72656	2.15234
193	3.18015	2.0837	1.215	0.666145	0.347134			213.8	4.88086	3.30273	2.97852	2.66406	2.14453	2.99805	2.86133	2.58203
194	3.14794	2.06259	1.20269	0.659397	0.343617			214.8	5.10156	3.16016	2.91992	2.67188	2.23828	2.20898	2.42773	2.2168
195	3.11605	2.04169	1.19051	0.652717	0.340137			215.8	4.61719	3.45313	2.92578	2.62695	2.55664	2.76172	2.57031	2.0625
196	3.08448	2.02101	1.17845	0.646106	0.336691			216.8	5.00781	3.44531	2.8125	2.38867	2.33594	2.41211	2.59375	2.2793
197	3.05324	2.00054	1.16651	0.639561	0.333281			217.8	4.83398	3.60938	2.63867	2.89844	2.50586	2.53516	2.48242	1.83008
198	3.02231	1.98028	1.1547	0.633082	0.329905			218.8	4.51563	3.2793	2.875	2.61914	2.36719	2.45313	2.31641	2.0293
199	2.9917	1.96022	1.143	0.626669	0.326563			219.8	4.60938	3.26758	2.93945	2.65625	2.71875	2.6582	2.26758	2.02344
200	2.96139	1.94036	1.13142	0.620321	0.323255			220.8	4.76172	3.55469	3.07813	2.84375	2.20703	2.30859	2.57813	1.78125
201	2.93139	1.92071	1.11996	0.614038	0.31998			221.8	4.86719	3.55859	3.25195	2.60156	2.38672	2.89063	2.57422	1.82422
202	2.9017	1.90125	1.10861	0.607818	0.316739			222.8	5.12109	3.59375	2.7793	2.61914	2.74414	2.93945	2.26758	1.98438
203	2.87231	1.88199	1.09738	0.601661	0.313531			223.8	4.98633	3.55859	3.12109	2.77539	2.14258	2.51367	2.26563	2.20898
204	2.84321	1.86293	1.08627	0.595566	0.310355			224.8	5.11523	3.38672	2.93359	2.53906	2.21875	2.46094	2.71875	2.34961
205	2.81441	1.84406	1.07527	0.589533	0.307211
206	2.7859	1.82538	1.06437	0.583561	0.304099
207	2.75768	1.80689	1.05359	0.57765	0.301019
208	2.72975	1.78858	1.04292	0.571799	0.297969
209	2.7021	1.77046	1.03235	0.566007	0.294951
210	2.67472	1.75253	1.0219	0.560273	0.291963
211	2.64763	1.73478	1.01155	0.554598	0.289006
212	2.62081	1.7172	1.0013	0.54898	0.286078
213	2.59426	1.69981	0.991156	0.543419	0.28318
214	2.56798	1.68259	0.981116	0.537914	0.280312
215	2.54197	1.66555	0.971178	0.532465	0.277472
216	2.51622	1.64868	0.96134	0.527072	0.274662
217	2.49073	1.63198	0.951602	0.521733	0.27188
218	2.4655	1.61544	0.941963	0.516448	0.269125
219	2.44053	1.59908	0.932421	0.511216	0.266399
220	2.41581	1.58288	0.922976	0.506038	0.263701
221	2.39134	1.56685	0.913626	0.500912	0.26103
222	2.36711	1.55098	0.904372	0.495838	0.258385
223	2.34313	1.53527	0.895211	0.490815	0.255768
224	2.3194	1.51971	0.886142	0.485843	0.253177
225	2.2959	1.50432	0.877166	0.480922	0.250613
226	2.27265	1.48908	0.868281	0.47605	0.248074
227	2.24963	1.474	0.859485	0.471228	0.245561
228	2.22684	1.45907	0.850779	0.466455	0.243074
229	2.20428	1.44429	0.842161	0.46173	0.240611
230	2.18195	1.42966	0.83363	0.457053	0.238174
231	2.15985	1.41517	0.825186	0.452423	0.235761
232	2.13797	1.40084	0.816827	0.44784	0.233373
233	2.11631	1.38665	0.808553	0.443303	0.231009
234	2.09488	1.3726	0.800362	0.438813	0.228669
235	2.07366	1.3587	0.792255	0.434368	0.226353
236	2.05265	1.34494	0.78423	0.429968	0.22406
237	2.03186	1.33131	0.776286	0.425613	0.22179
238	2.01128	1.31783	0.768422	0.421301	0.219544
239	1.9909	1.30448	0.760638	0.417034	0.21732
240	1.97074	1.29126	0.752933	0.412809	0.215118
241	1.95077	1.27818	0.745307	0.408628	0.212939
242	1.93101	1.26524	0.737757	0.404488	0.210782
243	1.91145	1.25242	0.730284	0.400391	0.208647
244	1.89209	1.23973	0.722886	0.396335	0.206534
245	1.87292	1.22718	0.715563	0.39232	0.204442
246	1.85395	1.21474	0.708315	0.388346	0.202371
247	1.83517	1.20244	0.70114	0.384413	0.200321
248	1.81658	1.19026	0.694038	0.380519	0.198292
249	1.79818	1.1782	0.687007	0.376664	0.196283
250	1.77997	1.16627	0.680048	0.372849	0.194295
251	1.76193	1.15445	0.67316	0.369072	0.192327
252	1.74409	1.14276	0.666341	0.365333	0.190378
253	1.72642	1.13118	0.659591	0.361632	0.18845
254	1.70893	1.11972	0.65291	0.357969	0.186541
255	1.69162	1.10838	0.646296	0.354343	0.184651
256	1.67449	1.09716	0.639749	0.350754	0.182781
257	1.65752	1.08604	0.633269	0.347201	0.180929
258	1.64073	1.07504	0.626854	0.343684	0.179097
259	1.62411	1.06415	0.620504	0.340202	0.177282
260	1.60766	1.05337	0.614218	0.336756	0.175487
261	1.59138	1.0427	0.607997	0.333345	0.173709
262	1.57526	1.03214	0.601838	0.329968	0.171949
263	1.5593	1.02168	0.595741	0.326626	0.170208
264	1.5435	1.01133	0.589707	0.323317	0.168483
265	1.52787	1.00109	0.583733	0.320042	0.166777
266	1.51239	0.990949	0.57782	0.3168	0.165087
267	1.49707	0.980911	0.571967	0.313591	0.163415
268	1.48191	0.970974	0.566173	0.310415	0.16176
269	1.4669	0.961139	0.560438	0.30727	0.160121
270	1.45204	0.951403	0.554761	0.304158	0.158499
271	1.43733	0.941765	0.549142	0.301077	0.156894
272	1.42277	0.932226	0.543579	0.298027	0.155304
273	1.40836	0.922782	0.538073	0.295008	0.153731
274	1.39409	0.913435	0.532622	0.29202	0.152174
275	1.37997	0.904182	0.527227	0.289062	0.150633
276	1.36599	0.895023	0.521886	0.286133	0.149107
277	1.35215	0.885957	0.5166	0.283235	0.147596
278	1.33846	0.876982	0.511367	0.280366	0.146101
279	1.3249	0.868099	0.506187	0.277526	0.144621
280	1.31148	0.859305	0.501059	0.274715	0.143156
281	1.29819	0.850601	0.495984	0.271932	0.141706
282	1.28504	0.841985	0.49096	0.269177	0.140271
283	1.27203	0.833456	0.485986	0.266451	0.13885
284	1.25914	0.825013	0.481064	0.263752	0.137443
285	1.24639	0.816656	0.476191	0.26108	0.136051
286	1.23376	0.808383	0.471367	0.258435	0.134673
287	1.22126	0.800195	0.466592	0.255817	0.133309
288	1.20889	0.792089	0.461866	0.253226	0.131958
289	1.19665	0.784066	0.457187	0.250661	0.130622
290	1.18452	0.776123	0.452556	0.248122	0.129298
291	1.17253	0.768261	0.447972	0.245608	0.127989
292	1.16065	0.760479	0.443434	0.243121	0.126692
293	1.14889	0.752776	0.438942	0.240658	0.125409
294	1.13725	0.74515	0.434496	0.23822	0.124139
295	1.12573	0.737602	0.430095	0.235807	0.122881
296	1.11433	0.730131	0.425738	0.233418	0.121636
297	1.10304	0.722735	0.421425	0.231054	0.120404
298	1.09187	0.715414	0.417156	0.228713	0.119185
299	1.08081	0.708167	0.412931	0.226397	0.117977
300	1.06986	0.700993	0.408748	0.224103	0.116782
301	1.05902	0.693892	0.404607	0.221833	0.115599
302	1.0483	0.686864	0.400509	0.219586	0.114428
303	1.03768	0.679906	0.396452	0.217362	0.113269
304	1.02717	0.673019	0.392436	0.21516	0.112122
305	1.01676	0.666201	0.388461	0.21298	0.110986
306	1.00646	0.659453	0.384526	0.210823	0.109862
307	0.996266	0.652773	0.380631	0.208687	0.108749
308	0.986175	0.64616	0.376775	0.206574	0.107647
309	0.976185	0.639615	0.372958	0.204481	0.106557
310	0.966297	0.633136	0.36918	0.20241	0.105477
311	0.956508	0.626723	0.365441	0.200359	0.104409
312	0.946819	0.620374	0.361739	0.19833	0.103351
313	0.937228	0.61409	0.358075	0.196321	0.102304
314	0.927734	0.607869	0.354447	0.194332	0.101268
315	0.918337	0.601712	0.350857	0.192364	0.100242
316	0.909034	0.595617	0.347303	0.190415	0.099227
317	0.899826	0.589583	0.343785	0.188486	0.098222
318	0.890711	0.583611	0.340303	0.186577	0.097227
319	0.881689	0.577699	0.336855	0.184687	0.096242
320	0.872758	0.571847	0.333443	0.182816	0.095267
321	0.863917	0.566055	0.330065	0.180964	0.094302
322	0.855166	0.560321	0.326722	0.179131	0.093347
323	0.846503	0.554645	0.323412	0.177317	0.092401
324	0.837928	0.549027	0.320136	0.17552	0.091465
325	0.82944	0.543465	0.316894	0.173743	0.090539
326	0.821038	0.53796	0.313683	0.171983	0.089622
327	0.812722	0.532511	0.310506	0.17024	0.088714
328	0.804489	0.527117	0.307361	0.168516	0.087815
329	0.79634	0.521777	0.304247	0.166809	0.086926
330	0.788273	0.516492	0.301165	0.165119	0.086045
331	0.780288	0.51126	0.298115	0.163447	0.085174
332	0.772384	0.506081	0.295095	0.161791	0.084311
333	0.76456	0.500954	0.292106	0.160152	0.083457
334	0.756815	0.49588	0.289147	0.15853	0.082611
335	0.749149	0.490857	0.286218	0.156924	0.081774
336	0.741561	0.485885	0.283318	0.155334	0.080946
337	0.734049	0.480963	0.280449	0.153761	0.080126
338	0.726613	0.476091	0.277608	0.152203	0.079315
339	0.719253	0.471268	0.274796	0.150662	0.078511
340	0.711967	0.466494	0.272012	0.149135	0.077716
341	0.704755	0.461769	0.269257	0.147625	0.076929
342	0.697616	0.457091	0.266529	0.146129	0.076149
343	0.69055	0.452461	0.263829	0.144649	0.075378
344	0.683555	0.447878	0.261157	0.143184	0.074614
345	0.67663	0.443341	0.258511	0.141733	0.073859
346	0.669776	0.43885	0.255893	0.140298	0.07311
347	0.662992	0.434405	0.253301	0.138877	0.07237
348	0.656276	0.430004	0.250735	0.13747	0.071637
349	0.649628	0.425649	0.248195	0.136077	0.070911
350	0.643047	0.421337	0.245681	0.134699	0.070193
351	0.636534	0.417069	0.243192	0.133334	0.069482
352	0.630086	0.412844	0.240729	0.131984	0.068778
353	0.623703	0.408662	0.23829	0.130647	0.068081
354	0.617385	0.404523	0.235876	0.129323	0.067392
355	0.611131	0.400425	0.233487	0.128013	0.066709
356	0.604941	0.396369	0.231122	0.126717	0.066033
357	0.598813	0.392354	0.228781	0.125433	0.065364
358	0.592747	0.388379	0.226463	0.124163	0.064702
359	0.586743	0.384445	0.224169	0.122905	0.064047
360	0.580799	0.380551	0.221899	0.12166	0.063398
361	0.574916	0.376696	0.219651	0.120427	0.062756
362	0.569092	0.37288	0.217426	0.119208	0.06212
363	0.563328	0.369103	0.215223	0.118	0.061491
364	0.557621	0.365364	0.213043	0.116805	0.060868
365	0.551973	0.361663	0.210885	0.115622	0.060251
366	0.546382	0.358	0.208749	0.11445	0.059641
367	0.540847	0.354373	0.206634	0.113291	0.059037
368	0.535368	0.350784	0.204541	0.112143	0.058439
369	0.529945	0.34723	0.202469	0.111007	0.057847
370	0.524577	0.343713	0.200418	0.109883	0.057261
371	0.519263	0.340231	0.198388	0.10877	0.056681
372	0.514003	0.336785	0.196379	0.107668	0.056107
373	0.508797	0.333373	0.194389	0.106577	0.055538
374	0.503643	0.329996	0.19242	0.105498	0.054976
375	0.498541	0.326654	0.190471	0.104429	0.054419
376	0.493491	0.323345	0.188542	0.103371	0.053868
377	0.488492	0.320069	0.186632	0.102324	0.053322
378	0.483544	0.316827	0.184741	0.101288	0.052782
379	0.478646	0.313618	0.18287	0.100262	0.052247
380	0.473797	0.310441	0.181018	0.099246	0.051718
381	0.468998	0.307296	0.179184	0.098241	0.051194
382	0.464247	0.304184	0.177369	0.097246	0.050676
383	0.459544	0.301102	0.175572	0.096261	0.050162
384	0.454889	0.298052	0.173794	0.095286	0.049654
385	0.450281	0.295033	0.172033	0.09432	0.049151
386	0.44572	0.292044	0.170291	0.093365	0.048653
387	0.441205	0.289086	0.168566	0.092419	0.04816
388	0.436736	0.286158	0.166858	0.091483	0.047673
389	0.432312	0.283259	0.165168	0.090556	0.04719
390	0.427933	0.28039	0.163495	0.089639	0.046712
391	0.423598	0.27755	0.161839	0.088731	0.046238
392	0.419307	0.274738	0.160199	0.087832	0.04577
393	0.41506	0.271955	0.158576	0.086942	0.045306
394	0.410855	0.2692	0.15697	0.086062	0.044848
395	0.406693	0.266473	0.15538	0.08519	0.044393
396	0.402574	0.263774	0.153806	0.084327	0.043944
397	0.398496	0.261102	0.152248	0.083473	0.043498
398	0.394459	0.258457	0.150706	0.082627	0.043058
399	0.390464	0.255839	0.149179	0.08179	0.042622
400	0.386508	0.253248	0.147668	0.080962	0.04219
401	0.382593	0.250682	0.146172	0.080142	0.041763
402	0.378718	0.248143	0.144692	0.07933	0.04134
403	0.374881	0.245629	0.143226	0.078526	0.040921
404	0.371084	0.243141	0.141775	0.077731	0.040506
405	0.367325	0.240678	0.140339	0.076943	0.040096
406	0.363604	0.23824	0.138917	0.076164	0.03969
407	0.359921	0.235827	0.13751	0.075393	0.039288
408	0.356275	0.233438	0.136117	0.074629	0.03889
409	0.352666	0.231074	0.134739	0.073873	0.038496
410	0.349094	0.228733	0.133374	0.073125	0.038106
411	0.345557	0.226416	0.132023	0.072384	0.03772
412	0.342057	0.224122	0.130685	0.071651	0.037338
413	0.338592	0.221852	0.129362	0.070925	0.03696
414	0.335162	0.219605	0.128051	0.070206	0.036585
415	0.331767	0.21738	0.126754	0.069495	0.036215
416	0.328407	0.215178	0.12547	0.068791	0.035848
417	0.32508	0.212999	0.124199	0.068094	0.035485
418	0.321787	0.210841	0.122941	0.067405	0.035125
419	0.318527	0.208705	0.121696	0.066722	0.034769
420	0.315301	0.206591	0.120463	0.066046	0.034417
421	0.312107	0.204498	0.119243	0.065377	0.034069
422	0.308945	0.202427	0.118035	0.064715	0.033723
423	0.305816	0.200376	0.116839	0.064059	0.033382
424	0.302718	0.198347	0.115656	0.06341	0.033044
425	0.299652	0.196337	0.114484	0.062768	0.032709
426	0.296616	0.194349	0.113324	0.062132	0.032378
427	0.293612	0.19238	0.112176	0.061503	0.03205
428	0.290637	0.190431	0.11104	0.06088	0.031725
429	0.287693	0.188502	0.109915	0.060263	0.031404
430	0.284779	0.186593	0.108802	0.059653	0.031086
431	0.281894	0.184703	0.1077	0.059048	0.030771
432	0.279039	0.182832	0.106609	0.05845	0.030459
433	0.276212	0.18098	0.105529	0.057858	0.03015
434	0.273414	0.179146	0.10446	0.057272	0.029845
435	0.270645	0.177332	0.103402	0.056692	0.029543
436	0.267903	0.175535	0.102354	0.056118	0.029243
437	0.26519	0.173757	0.101318	0.055549	0.028947
438	0.262503	0.171997	0.100291	0.054986	0.028654
439	0.259844	0.170255	0.099275	0.05443	0.028364
440	0.257212	0.16853	0.09827	0.053878	0.028076
441	0.254607	0.166823	0.097274	0.053332	0.027792
442	0.252028	0.165133	0.096289	0.052792	0.02751
443	0.249475	0.163461	0.095314	0.052257	0.027232
444	0.246947	0.161805	0.094348	0.051728	0.026956
445	0.244446	0.160166	0.093392	0.051204	0.026683
446	0.24197	0.158543	0.092446	0.050685	0.026413

## Sheet: Fig 8
E
	CON			SIN
	1.01454	0.984246	1.00122	0.54779	0.696236	0.485145
F
	CON	0.827533	1.06058	1.03119	0.803503	1.22519	1.54672	0.890169	1.14347	1.14346	1.17294	1.16901	0.863475	0.901728	0.789024	1.15351	0.975963	0.913118	0.733479	0.895578	1.13072	0.736385	1.09502
	SIN	0.542077	0.566325	0.766311	0.634138	0.720421	0.656543	0.559207	0.641397	0.680101	0.606952	0.580619	0.61298	0.616588	0.588011	0.573606	0.69324	0.590936	0.608864	0.744486	0.700044	0.639541	0.763135	0.845653	0.692968	0.897428	0.683358	0.854074	0.667991	0.62596	0.727958	0.652587
G	344SQ		CAF			H				I	CON	SIN
	CON	SIN	CON	SIN			DMSO	Sincalide			4	5
	1.82903	1.19811	5.07978	2.24969			0.749213	1.83852			13	3
	2.34413	1.25171	12.1561	2.66888			2.85572	1.42565			9	5
	2.27916	1.69372	7.66124	2.85338			2.34022	1.35561			4	4
	1.77592	1.40159	4.20168	4.18375			2.28381	1.19581			2	2
	2.70795	1.59229	9.42805	2.72389			2.54618	1.20367			9	2
	3.4186	1.45111	11.4859	2.72851			1.69013	1.24327			11	3
	1.96748	1.23597	4.51836	3.90673			2.28272	1.68469			5	5
	2.52733	1.41763	7.92989	3.46401			2.23635	1.19436				5
	2.5273	1.50318	6.75526	9.55273			1.55946	0.540696				4
	2.21731	1.48051	6.10278	1.0039			2.89162	0.500239				3
	2.59247	1.3415	9.35525	1.66987			1.64169	0.56064
	2.58377	1.2833	8.85469	3.90999			1.18892	0.620991
	1.90847	1.35482	7.94499	2.41659			3.31853	1.74999
	1.99302	1.3628	7.11106	3.37561			1.56189	0.387362
	1.74392	1.29964	7.74555	2.6869			1.43301	0.913564
	2.54952	1.2678	9.68452	2.89794			1.49703	0.804194
	2.1571	1.53222	6.89698	2.50558			1.99026	0.912685
	2.0182	1.3061	8.3873	2.99216			0.951288	0.946776
	1.62115	1.34573	8.17315	3.81384			4.08244	1.01544
	1.75718	2.22972	6.30589	1.32373			2.72495	0.929144
	1.97943	1.64548	7.93557	3.87913				0.945437
	2.49914	1.54726	8.33797	4.77157				0.88384
	1.62758	1.41353	9.05965	2.13889				1.49164
	2.42024	1.6867	7.6056	2.24209
		1.86908		5.8014
		1.53161		2.6
		1.98352		1.01683
		1.51038		4.45578
		1.8877		3.31399
		1.47641		2.30656
		1.38351		2.0697
		1.60895		4.66932
		1.44236		2.1019
J
tumor vol	days	CON					SIN				tumor weight		CON	SIN	lung meta		CON	SIN
	7	0.2205	0.126	0.1715	0.126	0.075	0.04	0.056	0.04	0.196			2	1.2			58	2
	10	0.1	0.196	0.405	0.245	0.126	0.1125	0.1	0.162	0.2205			1.3	1.2			3	6
	14	0.245	0.4455	0.384	0.2695	0.2695	0.18	0.125	0.245	0.198			0.8	1.1			47	1
	17	0.384	0.6075	0.48	0.448	0.5265	0.125	0.1875	0.1375	0.18			2.4	1.5			56	3
	21	0.65	1.6875	1.008	0.85	0.5265	0.294	0.416	0.1875	0.384			1.9	1.8			2	5
	28	1.9125	1.224	1.224	0.968	1.6055	0.95	0.567	0.441	0.6885			1.4	1.5			4	12
	31	2.176	1.96	1.2675	0.9	2.432	1.3915	0.9075	1.224	1.296			1.9	2			49	2
													1.6	2.3			12	0
													1.4	2			22
													1.4				12
K
	CON	SIN
	6.77887	4.29409
	9.54617	7.56117
	6.0387	3.89831
	9.22144	3.44977
	7.05487	1.80161
		5.91652

[truncated: 10 more sheets: S. Fig 2, S. Fig 3, S. Fig 4, S. Fig 5, S. Fig 6, S. Fig 7, S. Fig 8, S. Fig 9, S. Fig 10, S. Fig 11]
